# Supplementary material for: The 200 most influential publications in migraine research: a bibliometric mapping of the intellectual landscape
Source: Front Neurol. 2025 Dec 1;16:1711571. doi: 10.3389/fneur.2025.1711571 (PMC12702772; doi:10.3389/fneur.2025.1711571)
Supplement: Supplementary file 2 [file Data_Sheet_2.xls]

## Sheet: Sheet1
Authors	Article Title	Source Title	Addresses	Affiliations	Funding Orgs	Funding Name Preferred	Funding Text	Times Cited, All Databases	Publisher	Publisher City	Publisher Address	ISSN	eISSN	Publication Date	Publication Year	Volume	Issue	Start Page	End Page	DOI	Pubmed Id	Open Access Designations
van den Maagdenberg, AMJM; Pietrobon, D; Pizzorusso, T; Kaja, S; Broos, LAM; Cesetti, T; van de Ven, RCG; Tottene, A; van der Kaa, J; Plomp, JJ; Frants, RR; Ferrari, MD	A Cacna1a knockin migraine mouse model with increased susceptibility to cortical spreading depression	NEURON	Leiden Univ, Med Ctr, Dept Human Genet, NL-2333 AL Leiden, Netherlands; Leiden Univ, Med Ctr, Dept Neurol, NL-2333 AL Leiden, Netherlands; Univ Padua, Dept Biomed Sci, CNR, Inst Neurosci, I-35121 Padua, Italy; CNR, Inst Neurosci, Scuola Normale Super, I-56100 Pisa, Italy; Leiden Univ, Med Ctr, Dept Neurophysiol, NL-2333 AL Leiden, Netherlands	Leiden University; Leiden University Medical Center (LUMC); Leiden University - Excl LUMC; Leiden University - Excl LUMC; Leiden University; Leiden University Medical Center (LUMC); Consiglio Nazionale delle Ricerche (CNR); University of Padua; Scuola Normale Superiore di Pisa; Consiglio Nazionale delle Ricerche (CNR); Istituto di Neuroscienze (IN-CNR); Leiden University; Leiden University Medica…	Telethon [E.0847, E.1297] Funding Source: Medline	Telethon(Fondazione Telethon)		537	CELL PRESS	CAMBRIDGE	50 HAMPSHIRE ST, FLOOR 5, CAMBRIDGE, MA 02139 USA	0896-6273	1097-4199	MAR 4	2004	41	5	701	710	10.1016/S0896-6273(04)00085-6	15003170	Bronze, Green Published
Goadsby, PJ; Reuter, U; Hallström, Y; Broessner, G; Bonner, JH; Zhang, F; Sapra, S; Picard, H; Mikol, DD; Lenz, RA	A Controlled Trial of Erenumab for Episodic Migraine	NEW ENGLAND JOURNAL OF MEDICINE	[Goadsby, Peter J.] Kings Coll Hosp London, Wellcome Trust Kings Clin Res Facil, Natl Inst Hlth Res, London, England; [Reuter, Uwe] Charite, Dept Neurol, Berlin, Germany; [Hallstrom, Yngve] St Goran Hosp, Neuro Ctr, Stockholm, Sweden; [Broessner, Gregor] Med Univ Innsbruck, Dept Neurol, Headache Outpatient Clin, Innsbruck, Austria; [Bonner, Jo H.] Mercy Res, St Louis, MO USA; [Zhang, Feng] Amgen …	King's College Hospital NHS Foundation Trust; King's College Hospital; Berlin Institute of Health; Free University of Berlin; Humboldt University of Berlin; Charite Universitatsmedizin Berlin; Medical University of Innsbruck; Amgen; Amgen; Amgen	Amgen; Novartis; STRIVE ClinicalTrials [NCT02456740]	Amgen(Amgen); Novartis(Novartis); STRIVE ClinicalTrials	Funded by Amgen and Novartis; STRIVE ClinicalTrials. gov number, NCT02456740.	618	MASSACHUSETTS MEDICAL SOC	WALTHAM	WALTHAM WOODS CENTER, 860 WINTER ST,, WALTHAM, MA 02451-1413 USA	0028-4793	1533-4406	NOV 30	2017	377	22	2123	2132	10.1056/NEJMoa1705848	29171821	Green Published, Bronze
Lafreniére, RG; Cader, MZ; Poulin, JF; Andres-Enguix, I; Simoneau, M; Gupta, N; Boisvert, K; Lafreniére, F; McLaughlan, S; Dubé, MP; Marcinkiewicz, MM; Ramagopalan, S; Ansorge, O; Brais, B; Sequeiros, J; Pereira-Monteiro, JM; Griffiths, LR; Tucker, SJ; Ebers, G; Rouleau, GA	A dominant-negative mutation in the TRESK potassium channel is linked to familial migraine with aura	NATURE MEDICINE	[Lafreniere, Ronald G.; Brais, Bernard; Rouleau, Guy A.] Univ Montreal, Res Ctr, Ctr Excellence Neur, Ctr Hosp Univ Montreal,Notre Dame Hosp, Montreal, PQ H3C 3J7, Canada; [Lafreniere, Ronald G.; Brais, Bernard; Rouleau, Guy A.] Univ Montreal, Res Ctr, Dept Med, Ctr Hosp Univ Montreal,Notre Dame Hosp, Montreal, PQ H3C 3J7, Canada; [Lafreniere, Ronald G.; Poulin, Jean-Francois; Simoneau, Maryse; G…	Universite de Montreal; Universite de Montreal; University of Oxford; University of Oxford; University of Oxford; Universite de Montreal; University of Oxford; Wellcome Centre for Human Genetics; University of Oxford; Universidade do Porto; Griffith University; Griffith University - Gold Coast Campus; Menzies Health Institute Queensland	Genome Canada; Genome Quebec; Emerillon Therapeutics; Wellcome Trust; Pfizer; Medical Research Council (UK); Natural Sciences and Engineering Research Council of Canada; MRC [G0601887] Funding Source: UKRI	Genome Canada(Genome Canada); Genome Quebec; Emerillon Therapeutics; Wellcome Trust(Wellcome Trust); Pfizer(Pfizer); Medical Research Council (UK)(UK Research & Innovation (UKRI)Medical Research Council UK (MRC)); Natural Sciences and Engineering Research Council of Canada(Natural Sciences and Engineering Research Council of Canada (NSERC)CGIAR); MRC(UK Research & Innovation (UKRI)Medical Researc…	We thank the subjects and their families for participating in the study and M. K. Charles, M. Albanese, M. Imbeau, A. Anton, S. Meilleur and F. Fernandez for technical assistance. Funding was kindly provided by Genome Canada, Genome Quebec, Emerillon Therapeutics, the Wellcome Trust and Pfizer. M.Z.C. was supported by the Medical Research Council (UK). J.-F.P. was supported by an industrial postd…	278	NATURE PUBLISHING GROUP	NEW YORK	75 VARICK ST, 9TH FLR, NEW YORK, NY 10013-1917 USA	1078-8956	1546-170X	OCT	2010	16	10	1157	U1501	10.1038/nm.2216	20871611
Noseda, R; Kainz, V; Jakubowski, M; Gooley, JJ; Saper, CB; Digre, K; Burstein, R	A neural mechanism for exacerbation of headache by light	NATURE NEUROSCIENCE	[Noseda, Rodrigo; Kainz, Vanessa; Jakubowski, Moshe; Burstein, Rami] Harvard Univ, Sch Med, Dept Anesthesia, Beth Israel Deaconess Med Ctr, Boston, MA 02115 USA; [Gooley, Joshua J.; Saper, Clifford B.] Harvard Univ, Sch Med, Dept Neurol, Beth Israel Deaconess Med Ctr, Boston, MA 02115 USA; [Saper, Clifford B.; Burstein, Rami] Harvard Univ, Sch Med, Program Neurosci, Boston, MA 02115 USA; [Digre, …	Harvard University; Beth Israel Deaconess Medical Center; Harvard Medical School; Harvard University; Harvard Medical School; Beth Israel Deaconess Medical Center; Harvard University; Harvard Medical School; Utah System of Higher Education; University of Utah	US National Institutes of Health [NS-051484, NS-035611]; Research to Prevent Blindness	US National Institutes of Health(United States Department of Health & Human ServicesNational Institutes of Health (NIH) - USA); Research to Prevent Blindness(Research to Prevent Blindness (RPB))	We thank D. Friedman, A. Recober, M. Carmen-Wilson and A. Mauskop for sharing their blind migraine patients, and L. Villanueva and J.-F. Bernard for teaching us the juxtacellular labeling technique. This research was supported by US National Institutes of Health grants NS-051484 and NS-035611. K.D. was supported in part by an unrestricted grant from Research to Prevent Blindness.	458	NATURE PUBLISHING GROUP	NEW YORK	75 VARICK ST, 9TH FLR, NEW YORK, NY 10013-1917 USA	1097-6256	1546-1726	FEB	2010	13	2	239	U128	10.1038/nn.2475	20062053	Green Accepted
Afridi, SK; Matharu, MS; Lee, L; Kaube, H; Friston, KJ; Frackowiak, RSJ; Goadsby, PJ	A PET study exploring the laterality of brainstem activation in migraine using glyceryl trinitrate	BRAIN	Inst Neurol, Headache Grp, London WC1N 3BG, England; Inst Neurol, Wellcome Dept Imaging Neurosci, London WC1N 3BG, England; UCL Natl Hosp Neurol & Neurosurg, London WC1N 3BG, England	University of London; University College London; University of London; University College London; University of London; University College London; UCL Medical School; University College London Hospitals NHS Foundation Trust				358	OXFORD UNIV PRESS	OXFORD	GREAT CLARENDON ST, OXFORD OX2 6DP, ENGLAND	0006-8950	1460-2156	APR	2005	128		932	939	10.1093/brain/awh416	15705611	Bronze
Dodick, DW	A Phase-by-Phase Review of Migraine Pathophysiology	HEADACHE	[Dodick, David W.] Mayo Clin, Dept Neurol, 13400 E Shea Blvd, Scottsdale, AZ 85259 USA	Mayo Clinic; Mayo Clinic Phoenix	Novartis Pharma AG	Novartis Pharma AG	Financial support for medical editorial assistance with this manuscript was provided by Novartis Pharma AG.	286	WILEY	HOBOKEN	111 RIVER ST, HOBOKEN 07030-5774, NJ USA	0017-8748	1526-4610	MAY	2018	58		4	16	10.1111/head.13300	29697154	Bronze
Afridi, SK; Giffin, NJ; Kaube, H; Friston, KJ; Ward, NS; Frackowiak, RSJ; Goadsby, PJ	A positron emission tomographic study in spontaneous migraine	ARCHIVES OF NEUROLOGY	Inst Neurol, Headache Grp, London WC1N 3BG, England; Inst Neurol, Wellcome Dept Imaging Neurosci, London WC1N 3BG, England; UCL Natl Hosp Neurol & Neurosurg, London, England	University of London; University College London; University of London; University College London; University of London; University College London; UCL Medical School; University College London Hospitals NHS Foundation Trust	Wellcome Trust Funding Source: Medline	Wellcome Trust(Wellcome Trust)		340	AMER MEDICAL ASSOC	CHICAGO	330 N WABASH AVE, STE 39300, CHICAGO, IL 60611-5885 USA	0003-9942	1538-3687	AUG	2005	62	8	1270	1275	10.1001/archneur.62.8.1270	16087768
Lipton, RB; Dodick, D; Sadovsky, R; Kolodner, K; Endicott, J; Hettiarachchi, J; Harrison, W	A self-administered screener for migraine in primary care -: The ID Migraine™ validation study	NEUROLOGY	Yeshiva Univ Albert Einstein Coll Med, Dept Neurol, Bronx, NY 10461 USA; Yeshiva Univ Albert Einstein Coll Med, Dept Psychiat, Bronx, NY 10461 USA; Yeshiva Univ Albert Einstein Coll Med, Dept Epidemiol, Bronx, NY 10461 USA; Yeshiva Univ Albert Einstein Coll Med, Dept Populat Hlth, Bronx, NY 10461 USA; IMR, Hunt Valley, MD USA; Mayo Clin, Dept Neurol, Scottsdale, AZ USA; Suny Downstate Med Ctr, De…	Yeshiva University; Montefiore Medical Center; Albert Einstein College of Medicine; Yeshiva University; Montefiore Medical Center; Albert Einstein College of Medicine; Yeshiva University; Montefiore Medical Center; Albert Einstein College of Medicine; Montefiore Medical Center; Albert Einstein College of Medicine; Yeshiva University; Mayo Clinic; Mayo Clinic Phoenix; State University of New York …				466	LIPPINCOTT WILLIAMS & WILKINS	PHILADELPHIA	TWO COMMERCE SQ, 2001 MARKET ST, PHILADELPHIA, PA 19103 USA	0028-3878	1526-632X	AUG 12	2003	61	3	375	382	10.1212/01.WNL.0000078940.53438.83	12913201
Zhang, XC; Levy, D; Noseda, R; Kainz, V; Jakubowski, M; Burstein, R	Activation of Meningeal Nociceptors by Cortical Spreading Depression: Implications for Migraine with Aura	JOURNAL OF NEUROSCIENCE	[Zhang, XiChun; Levy, Dan; Noseda, Rodrigo; Kainz, Vanessa; Jakubowski, Moshe; Burstein, Rami] Harvard Univ, Sch Med, Beth Israel Deaconess Med Ctr, Dept Anesthesia & Crit Care, Boston, MA 02215 USA; [Burstein, Rami] Harvard Univ, Sch Med, Program Neurosci, Boston, MA 02215 USA	Harvard University; Harvard Medical School; Beth Israel Deaconess Medical Center; Harvard University; Harvard Medical School	National Institutes of Health [NS-051484, NS-035611, NS-46502]	National Institutes of Health(United States Department of Health & Human ServicesNational Institutes of Health (NIH) - USA)	This research was supported by National Institutes of Health Grants NS-051484 and NS-035611 (R. B.) and NS-46502 (D. L.).	332	SOC NEUROSCIENCE	WASHINGTON	11 DUPONT CIRCLE, NW, STE 500, WASHINGTON, DC 20036 USA	0270-6474		JUN 30	2010	30	26	8807	8814	10.1523/JNEUROSCI.0511-10.2010	20592202	Green Published, Bronze, Green Accepted
Linde, K; Allais, G; Brinkhaus, B; Manheimer, E; Vickers, A; White, AR	Acupuncture for migraine prophylaxis	COCHRANE DATABASE OF SYSTEMATIC REVIEWS	[Linde, Klaus] Tech Univ Munich, Ctr Complementary Med Res, Dept Internal Med 2, D-81667 Munich, Germany; [Allais, Gianni] Univ Turin, Womens Headache Ctr, Turin, Italy; [Allais, Gianni] Univ Turin, Serv Acupuncture Gynecol & Obstet, Dept Gynecol & Obstet, Turin, Italy; [Brinkhaus, Benno] Charite, Inst Social Med Epidemiol & Hlth Econ, Berlin, Germany; [Manheimer, Eric] Univ Maryland, Sch Med, Ct…	Technical University of Munich; University of Turin; University of Turin; Berlin Institute of Health; Free University of Berlin; Humboldt University of Berlin; Charite Universitatsmedizin Berlin; University System of Maryland; University of Maryland Baltimore; Memorial Sloan Kettering Cancer Center; University of Plymouth	NIAMS [5 U24-AR-43346-02]; International Headache Society; National Center for Complementary and Alternative Medicine (NCCAM), USA [R24 AT001293]	NIAMS(United States Department of Health & Human ServicesNational Institutes of Health (NIH) - USANIH National Institute of Arthritis & Musculoskeletal & Skin Diseases (NIAMS)); International Headache Society; National Center for Complementary and Alternative Medicine (NCCAM), USA(United States Department of Health & Human ServicesNational Institutes of Health (NIH) - USANIH National Center for C…	NIAMS Grant No 5 U24-AR-43346-02, USA. International Headache Society, Not specified. For administrative costs associated with editorial review and peer review of the original version of this review. National Center for Complementary and Alternative Medicine (NCCAM), USA. Eric Manheimer's work was funded by Grant Number R24 AT001293 from the National Center for Complementary and Alternative Medic…	282	WILEY	HOBOKEN	111 RIVER ST, HOBOKEN 07030-5774, NJ USA	1469-493X	1361-6137		2009		1			10.1002/14651858.CD001218.pub2	19160193	Green Accepted, Green Submitted
Linde, K; Streng, A; Jürgens, S; Hoppe, A; Brinkhaus, B; Witt, C; Wagenpfeil, S; Pfaffenrath, V; Hammes, MG; Weidenhammer, W; Willich, SN; Melchart, D	Acupuncture for patients with migraine -: A randomized controlled trial	JAMA-JOURNAL OF THE AMERICAN MEDICAL ASSOCIATION	Tech Univ Munich, Dept Internal Med 2, Ctr Complementary Med Res, D-80801 Munich, Germany; Tech Univ Munich, Inst Med Stat & Epidemiol, D-80801 Munich, Germany; Tech Univ Munich, Dept Neurol, D-80801 Munich, Germany; Charite Univ Med Ctr, Inst Social Med Epidemiol & Hlth Econ, Berlin, Germany; Univ Zurich Hosp, Dept Internal Med, Div Complementary Med, Zurich, Switzerland	Technical University of Munich; Technical University of Munich; Technical University of Munich; Berlin Institute of Health; Free University of Berlin; Humboldt University of Berlin; Charite Universitatsmedizin Berlin; University of Zurich; University Zurich Hospital				540	AMER MEDICAL ASSOC	CHICAGO	330 N WABASH AVE, STE 39300, CHICAGO, IL 60611-5885 USA	0098-7484	1538-3598	MAY 4	2005	293	17	2118	2125	10.1001/jama.293.17.2118	15870415
Bigal, ME; Serrano, D; Buse, D; Scher, A; Stewart, WF; Lipton, RB	Acute migraine medications and evolution from episodic to chronic migraine: A longitudinal population-based study	HEADACHE	[Bigal, Marcelo E.] Global Ctr Sci Affaris, Merck Res Labs, Whitehouse Stn, NJ USA; [Bigal, Marcelo E.; Lipton, Richard B.] Albert Einstein Coll Med, Dept Neurol, Bronx, NY 10467 USA; [Serrano, Daniel] UNC, Vedanta Res & LL Thurstone Psychometr Lab, Chapel Hill, NC USA; [Buse, Dawn; Lipton, Richard B.] Montefiore Headache Ctr, Bronx, NY USA; [Scher, Ann] Uniformed Serv Univ Hlth Sci, Dept Prevent…	Merck & Company; Yeshiva University; Montefiore Medical Center; Albert Einstein College of Medicine; University of North Carolina; University of North Carolina Chapel Hill; Uniformed Services University of the Health Sciences - USA; Yeshiva University; Montefiore Medical Center; Albert Einstein College of Medicine				620	WILEY	HOBOKEN	111 RIVER ST, HOBOKEN 07030-5774, NJ USA	0017-8748	1526-4610	SEP	2008	48	8	1157	1168	10.1111/j.1526-4610.2008.01217.x	18808500	Bronze
Hepp, Z; Dodick, DW; Varon, SF; Gillard, P; Hansen, RN; Devine, EB	Adherence to oral migraine-preventive medications among patients with chronic migraine	CEPHALALGIA	[Hepp, Zsolt; Varon, Sepideh F.; Gillard, Patrick] Allergan Pharmaceut Inc, Global Hlth Outcomes Strategy & Res, Irvine, CA 92612 USA; [Dodick, David W.] Mayo Clin Arizona, Neurol, Scottsdale, AZ USA; [Hansen, Ryan N.; Devine, Emily B.] Univ Washington, Pharmaceut Outcomes Res & Policy, Seattle, WA 98195 USA	AbbVie; Allergan; Mayo Clinic; Mayo Clinic Phoenix; University of Washington; University of Washington Seattle	Allergan Inc.	Allergan Inc.(AbbVieAllergan)	This work was supported by Allergan Inc.	301	SAGE PUBLICATIONS LTD	LONDON	1 OLIVERS YARD, 55 CITY ROAD, LONDON EC1Y 1SP, ENGLAND	0333-1024	1468-2982	MAY	2015	35	6	478	488	10.1177/0333102414547138	25164920	Bronze
Mainero, C; Boshyan, J; Hadjikhani, N	Altered functional magnetic resonance imaging resting-state connectivity in periaqueductal gray networks in migraine	ANNALS OF NEUROLOGY	[Mainero, Caterina; Boshyan, Jasmine; Hadjikhani, Nouchine] Harvard Univ, Sch Med, Massachusetts Gen Hosp, Athinoula A Martinos Ctr Biomed Imaging, Charlestown, MA USA; [Hadjikhani, Nouchine] Swiss Fed Inst Technol, Brain Mind Inst, CH-1015 Lausanne, Switzerland	Harvard University; Massachusetts General Hospital; Swiss Federal Institutes of Technology Domain; Ecole Polytechnique Federale de Lausanne	NIH, National Institute of Neurological Disorders and Stroke (NINDS) [5P01 NS 35611-09]	NIH, National Institute of Neurological Disorders and Stroke (NINDS)(United States Department of Health & Human ServicesNational Institutes of Health (NIH) - USANIH National Institute of Neurological Disorders & Stroke (NINDS))	This work was supported by NIH, National Institute of Neurological Disorders and Stroke (NINDS) grant 5P01 NS 35611-09.	311	WILEY	HOBOKEN	111 RIVER ST, HOBOKEN 07030-5774, NJ USA	0364-5134	1531-8249	NOV	2011	70	5	838	845	10.1002/ana.22537	22162064	Green Accepted
Kam-Hansen, S; Jakubowski, M; Kelley, JM; Kirsch, I; Hoaglin, DC; Kaptchuk, TJ; Burstein, R	Altered Placebo and Drug Labeling Changes the Outcome of Episodic Migraine Attacks	SCIENCE TRANSLATIONAL MEDICINE	[Kam-Hansen, Slavenka] Harvard Univ, Sch Med, Beth Israel Deaconess Med Ctr, Dept Neurol, Boston, MA 02215 USA; [Jakubowski, Moshe; Burstein, Rami] Harvard Univ, Beth Israel Deaconess Med Ctr, Sch Med, Dept Anesthesia & Crit Care, Boston, MA 02215 USA; [Kelley, John M.] Endicott Coll, Dept Psychol, Beverly, MA 01915 USA; [Kelley, John M.] Harvard Univ, Sch Med, Massachusetts Gen Hosp, Boston, MA …	Harvard University; Harvard Medical School; Beth Israel Deaconess Medical Center; Harvard University; Beth Israel Deaconess Medical Center; Harvard Medical School; Harvard University; Harvard Medical School; Massachusetts General Hospital; Harvard University; Beth Israel Deaconess Medical Center; Harvard Medical School; University of Plymouth	Merck and Co. Inc.; NIH [R01 NS069847, R37 NS079678]; NIH National Center for Complementary and Alternative Medicine [K24 AT004095]; Blue Guitar Foundation	Merck and Co. Inc.(Merck & Company); NIH(United States Department of Health & Human ServicesNational Institutes of Health (NIH) - USA); NIH National Center for Complementary and Alternative Medicine(United States Department of Health & Human ServicesNational Institutes of Health (NIH) - USANIH National Center for Complementary & Alternative Medicine (NCCAM)); Blue Guitar Foundation	Primary funding source: Merck and Co. Inc. R.B. received grant support from Merck and Co. Inc. and from the NIH (R01 NS069847, R37 NS079678). T.J.K. and J.M.K. were partially supported by NIH National Center for Complementary and Alternative Medicine (K24 AT004095). T.J.K. was partially funded by the Blue Guitar Foundation. No funding bodies had any role in study design, data collection and analy…	306	AMER ASSOC ADVANCEMENT SCIENCE	WASHINGTON	1200 NEW YORK AVE, NW, WASHINGTON, DC 20005 USA	1946-6234	1946-6242	JAN 8	2014	6	218			10.1126/scitranslmed.3006175	24401940	Green Accepted
Burstein, R; Yarnitsky, D; Goor-Aryeh, I; Ransil, BJ; Bajwa, ZH	An association between migraine and cutaneous allodynia	ANNALS OF NEUROLOGY	Harvard Univ, Inst Med,Med Sch, Beth Israel Deaconess Med Ctr, Dept Anesthesia & Crit Care, Boston, MA 02115 USA; Harvard Univ, Sch Med, Beth Israel Deaconess Med Ctr, Dept Neurol, Boston, MA 02115 USA; Harvard Univ, Sch Med, Dept Neurobiol, Boston, MA 02115 USA; Harvard Univ, Sch Med, Neurosci Program, Boston, MA 02115 USA	Harvard University; Beth Israel Deaconess Medical Center; Harvard Medical School; Harvard University; Beth Israel Deaconess Medical Center; Harvard Medical School; Harvard University; Harvard Medical School; Harvard University; Harvard Medical School	NIDCR NIH HHS [DE-10904] Funding Source: Medline; NINDS NIH HHS [NS-35611-01] Funding Source: Medline	NIDCR NIH HHS(United States Department of Health & Human ServicesNational Institutes of Health (NIH) - USANIH National Institute of Dental & Craniofacial Research (NIDCR)); NINDS NIH HHS(United States Department of Health & Human ServicesNational Institutes of Health (NIH) - USANIH National Institute of Neurological Disorders & Stroke (NINDS))		846	WILEY	HOBOKEN	111 RIVER ST, HOBOKEN 07030-5774, NJ USA	0364-5134	1531-8249	MAY	2000	47	5	614	624	10.1002/1531-8249(200005)47:5<614::AID-ANA9>3.0.CO;2-N	10805332	Bronze
Stewart, WF; Lipton, RB; Whyte, J; Dowson, A; Kolodner, K; Liberman, JN; Sawyer, J	An international study to assess reliability of the Migraine Disability Assessment (MIDAS) score	NEUROLOGY	Innovat Med Res, Towson, MD USA; Johns Hopkins Sch Publ Hlth, Baltimore, MD USA; Albert Einstein Coll Med, Dept Neurol, Bronx, NY 10467 USA; Albert Einstein Coll Med, Dept Epidemiol, Bronx, NY 10467 USA; Albert Einstein Coll Med, Dept Social Med, Bronx, NY 10467 USA; Zeneca Pharmaceut, Alderley Pk, England; Kings Coll Hosp London, London, England	Johns Hopkins University; Johns Hopkins Bloomberg School of Public Health; Yeshiva University; Montefiore Medical Center; Albert Einstein College of Medicine; Montefiore Medical Center; Albert Einstein College of Medicine; Yeshiva University; Montefiore Medical Center; Albert Einstein College of Medicine; Yeshiva University; King's College Hospital NHS Foundation Trust; King's College Hospital				485	LIPPINCOTT WILLIAMS & WILKINS	PHILADELPHIA	TWO COMMERCE SQ, 2001 MARKET ST, PHILADELPHIA, PA 19103 USA	0028-3878	1526-632X	SEP 22	1999	53	5	988	994	10.1212/WNL.53.5.988	10496257
Dodick, DW; Ashina, M; Brandes, JL; Kudrow, D; Lanteri-Minet, M; Osipova, V; Palmer, K; Picard, H; Mikol, DD; Lenz, RA	ARISE: A Phase 3 randomized trial of erenumab for episodic migraine	CEPHALALGIA	[Dodick, David W.] Mayo Clin, Scottsdale, AZ USA; [Ashina, Messoud] Univ Copenhagen, Fac Hlth & Med Sci, Danish Headache Ctr, Rigshosp Glostrup, Copenhagen, Denmark; [Brandes, Jan Lewis] Vanderbilt Univ, Sch Med, Dept Neurol, Nashville, TN 37212 USA; [Brandes, Jan Lewis] Nashville Neurosci Grp, Nashville, TN USA; [Kudrow, David] Calif Med Clin Headache, Santa Monica, CA USA; [Lanteri-Minet, Miche…	Mayo Clinic; Mayo Clinic Phoenix; University of Copenhagen; Vanderbilt University; Nashville Neuroscience Group; CHU Nice; CHU Nice; Sechenov First Moscow State Medical University; Amgen; Amgen Limited; Amgen	Amgen	Amgen(Amgen)	The ARISE trial was funded by Amgen. Erenumab is co-developed in partnership with Amgen and Novartis. We thank the study investigators for the ARISE trial and patients for their participation and commitment to this work. Medical writing support was provided by Jon Nilsen, PhD, of Amgen.	403	SAGE PUBLICATIONS LTD	LONDON	1 OLIVERS YARD, 55 CITY ROAD, LONDON EC1Y 1SP, ENGLAND	0333-1024	1468-2982	MAY	2018	38	6	1026	1037	10.1177/0333102418759786	29471679
Silberstein, S; Mathew, N; Saper, J; Jenkins, S	Botulinum toxin type A as a migraine preventive treatment	HEADACHE	Allergan Inc, Irvine, CA 92715 USA; Michigan Head Pain & Neurol Inst, Ann Arbor, MI USA; Thomas Jefferson Univ, Sch Med, Philadelphia, PA 19107 USA; Houston Tex Headache Clin, Houston, TX USA	AbbVie; Allergan; Jefferson University				438	BLACKWELL SCIENCE INC	MALDEN	350 MAIN ST, MALDEN, MA 02148 USA	0017-8748		JUN	2000	40	6	445	450	10.1046/j.1526-4610.2000.00066.x	10849039	Bronze
Maniyar, FH; Sprenger, T; Monteith, T; Schankin, C; Goadsby, PJ	Brain activations in the premonitory phase of nitroglycerin-triggered migraine attacks	BRAIN	[Maniyar, Farooq Husain; Sprenger, Till; Monteith, Teshamae; Schankin, Christoph; Goadsby, Peter James] Univ Calif San Francisco, Dept Neurol, Headache Grp, San Francisco, CA USA	University of California System; University of California San Francisco	GlaxoSmithKline; Miles For Migraine; Deutsche Forschungsgemeinschaft [SP1215/1-1]	GlaxoSmithKline(GlaxoSmithKline); Miles For Migraine; Deutsche Forschungsgemeinschaft(German Research Foundation (DFG))	This work was supported by an unrestricted grant from GlaxoSmithKline and by Miles For Migraine (http://milesformigraine.org/). Till Sprenger was supported by a grant from the Deutsche Forschungsgemeinschaft (SP1215/1-1).	353	OXFORD UNIV PRESS	OXFORD	GREAT CLARENDON ST, OXFORD OX2 6DP, ENGLAND	0006-8950	1460-2156	JAN	2014	137		232	241	10.1093/brain/awt320	24277718	Bronze
Rocca, MA; Ceccarelli, A; Falini, A; Colombo, B; Tortorella, P; Bernasconi, L; Comi, G; Scotti, G; Filippi, M	Brain gray matter changes in migraine patients with T2-visible lesions - A 3-T MRI study	STROKE	Inst Sci, Dept Neurol, Neuroimaging Res Unit, I-20132 Milan, Italy; Inst Sci, Dept Neurol, Neuroimaging Res Unit, I-20132 Milan, Italy; Univ Milan, Osped San Raffaele, I-20132 Milan, Italy; Inst Sci, Dept Neuroradiol, I-20132 Milan, Italy	Vita-Salute San Raffaele University; IRCCS Ospedale San Raffaele; University of Milan				293	LIPPINCOTT WILLIAMS & WILKINS	PHILADELPHIA	TWO COMMERCE SQ, 2001 MARKET ST, PHILADELPHIA, PA 19103 USA	0039-2499	1524-4628	JUL	2006	37	7	1765	1770	10.1161/01.STR.0000226589.00599.4d	16728687	Bronze
Bahra, A; Matharu, MS; Buchel, C; Frackowiak, RSJ; Goadsby, PJ	Brainstem activation specific to migraine headache	LANCET	Inst Neurol, Headache Grp, London WC1N 3BG, England; Inst Neurol, Wellcome Dept Cognit Neurol, London WC1N 3BG, England	University of London; University College London; University of London; University College London				482	LANCET LTD	LONDON	84 THEOBALDS RD, LONDON WC1X 8RR, ENGLAND	0140-6736		MAR 31	2001	357	9261	1016	1017	10.1016/S0140-6736(00)04250-1	11293599
Hu, XH; Markson, LE; Lipton, RB; Stewart, WF; Berger, ML	Burden of migraine in the United States -: Disability and economic costs	ARCHIVES OF INTERNAL MEDICINE	Merck & Co Inc, US Human Hlth Div, Outcomes Res & Management, West Point, PA 19486 USA; Albert Einstein Coll Med, Dept Neurol, New York, NY USA; Albert Einstein Coll Med, Dept Epidemiol, New York, NY USA; Albert Einstein Coll Med, Dept Social Med, New York, NY USA; Montefiore Med Ctr, Headache Unit, Bronx, NY 10467 USA; Innovat Med Res, Stamford, CT USA; Johns Hopkins Univ, Sch Hyg & Publ Hlth, D…	Merck & Company; Merck & Company USA; Yeshiva University; Yeshiva University; Yeshiva University; Montefiore Medical Center; Albert Einstein College of Medicine; Johns Hopkins University				726	AMER MEDICAL ASSOC	CHICAGO	330 N WABASH AVE, STE 39300, CHICAGO, IL 60611-5885 USA	0003-9926	1538-3679	APR 26	1999	159	8	813	818	10.1001/archinte.159.8.813	10219926	Bronze
Russo, AF	Calcitonin Gene-Related Peptide (CGRP): A New Target for Migraine	ANNUAL REVIEW OF PHARMACOLOGY AND TOXICOLOGY, VOL 55	[Russo, Andrew F.] Univ Iowa, Dept Mol Physiol & Biophys, Iowa City, IA 52242 USA; [Russo, Andrew F.] Univ Iowa, Dept Neurol, Iowa City, IA 52242 USA; [Russo, Andrew F.] Vet Affairs Med Ctr, Iowa City, IA 52246 USA	University of Iowa; University of Iowa; US Department of Veterans Affairs; Veterans Health Administration (VHA); Iowa City VA Health Care System				308	ANNUAL REVIEWS	PALO ALTO	4139 EL CAMINO WAY, PO BOX 10139, PALO ALTO, CA 94303-0897 USA	0362-1642			2015	55		533	552	10.1146/annurev-pharmtox-010814-124701	25340934	Green Accepted, Bronze
Olesen, J; Diener, H; Husstedt, IW; Goadsby, PJ; Hall, D; Meier, U; Pollentier, S; Lesko, LM	Calcitonin gene-related peptide receptor antagonist BIBN4096BS for the acute treatment of migraine	NEW ENGLAND JOURNAL OF MEDICINE	Univ Copenhagen, Glostrup Hosp, Dept Neurol, Copenhagen, Denmark; Univ Essen Gesamthsch, Dept Neurol, D-4300 Essen, Germany; Univ Hosp, Dept Neurol, Munster, Germany; Inst Neurol, London WC1N 3BG, England; Boehringer Ingelheim Pharmaceut Inc, Ridgefield, CT 06877 USA; Boehringer Ingelheim Pharma GmbH & Co KG, Ingelheim, Germany	University of Copenhagen; University of Duisburg Essen; University of Munster; University of London; University College London; Boehringer Ingelheim; Boehringer Ingelheim				1062	MASSACHUSETTS MEDICAL SOC	WALTHAM	WALTHAM WOODS CENTER, 860 WINTER ST,, WALTHAM, MA 02451-1413 USA	0028-4793	1533-4406	MAR 11	2004	350	11	1104	1110	10.1056/NEJMoa030505	15014183	Bronze, Green Published
Hansen, JM; Hauge, AW; Olesen, J; Ashina, M	Calcitonin gene-related peptide triggers migraine-like attacks in patients with migraine with aura	CEPHALALGIA	[Ashina, Messoud] Univ Copenhagen, Dept Neurol, Fac Hlth Sci, DK-2600 Copenhagen, Denmark; Glostrup Cty Hosp, Glostrup, Denmark	University of Copenhagen; University of Copenhagen	University of Copenhagen; Danish Headache Society; Lundbeck Foundation Center for Neurovascular Signalling (LUCENS)	University of Copenhagen; Danish Headache Society; Lundbeck Foundation Center for Neurovascular Signalling (LUCENS)(Lundbeck Corporation)	The authors thank all participating patients and healthy volunteers. This work was supported by grants from the University of Copenhagen, the Danish Headache Society and through the Lundbeck Foundation Center for Neurovascular Signalling (LUCENS).	397	SAGE PUBLICATIONS LTD	LONDON	1 OLIVERS YARD, 55 CITY ROAD, LONDON EC1Y 1SP, ENGLAND	0333-1024	1468-2982	OCT	2010	30	10	1179	1186	10.1177/0333102410368444	20855363	Bronze
Scher, AI; Terwindt, GM; Picavet, HSJ; Verschuren, WMM; Ferrari, MD; Launer, LJ	Cardiovascular risk factors and migraine - The GEM population-based study	NEUROLOGY	NIA, Lab Epidemiol Demog & Biometry, NIH, Bethesda, MD USA; Leiden Univ, Med Ctr, Dept Neurol, Leiden, Netherlands; Ctr Prevent & Hlth Serv Res, Natl Inst Publ Hlth & Environm, Bilthoven, Netherlands	National Institutes of Health (NIH) - USA; NIH National Institute on Aging (NIA); Leiden University - Excl LUMC; Leiden University; Leiden University Medical Center (LUMC); Netherlands National Institute for Public Health & the Environment				383	LIPPINCOTT WILLIAMS & WILKINS	PHILADELPHIA	TWO COMMERCE SQ, 2001 MARKET ST, PHILADELPHIA, PA 19103 USA	0028-3878	1526-632X	FEB 22	2005	64	4	614	620	10.1212/01.WNL.0000151857.43225.49	15728281
Matharu, MS; Bartsch, T; Ward, N; Frackowiak, RSJ; Weiner, R; Goadsby, PJ	Central neuromodulation in chronic migraine patients with suboccipital stimulators: a PET study	BRAIN	Inst Neurol, Headache Grp, London WC1N 3BG, England; Inst Neurol, Wellcome Dept Imaging Neurosci, London WC1N 3BG, England; UCL Natl Hosp Neurol & Neurosurg, London WC1N 3BG, England; Presbyterian Hosp Dalls, Dept Neurosurg, Dallas, TX USA	University of London; University College London; University of London; University College London; University of London; University College London; UCL Medical School; University College London Hospitals NHS Foundation Trust				390	OXFORD UNIV PRESS	OXFORD	GREAT CLARENDON ST, OXFORD OX2 6DP, ENGLAND	0006-8950	1460-2156	JAN	2004	127		220	230	10.1093/brain/awh022	14607792	Bronze
Ho, TW; Edvinsson, L; Goadsby, PJ	CGRP and its receptors provide new insights into migraine pathophysiology	NATURE REVIEWS NEUROLOGY	[Edvinsson, Lars] Lund Univ, Dept Internal Med, Inst Clin Sci Lund, S-22185 Lund, Sweden; [Ho, Tony W.] Merck Res Labs, Clin Neurosci, N Wales, PA 19454 USA; [Goadsby, Peter J.] Univ Calif San Francisco, Headache Grp, Dept Neurol, San Francisco, CA 94115 USA	Lund University; Merck & Company; University of California System; University of California San Francisco				445	NATURE RESEARCH	BERLIN	HEIDELBERGER PLATZ 3, BERLIN, 14197, GERMANY	1759-4758	1759-4766	OCT	2010	6	10	573	582	10.1038/nrneurol.2010.127	20820195
Iyengar, S; Johnson, KW; Ossipov, MH; Aurora, SK	CGRP and the Trigeminal System in Migraine	HEADACHE	[Iyengar, Smriti; Johnson, Kirk W.; Aurora, Sheena K.] Eli Lilly & Co, Indianapolis, IN 46285 USA; [Ossipov, Michael H.] Syneos Hlth, Raleigh, NC USA; Indiana Univ Sch Med, Indianapolis, IN 46202 USA	Eli Lilly; Indiana University System; Indiana University Bloomington	Eli Lilly and Company	Eli Lilly and Company(Eli Lilly)	This review was sponsored by Eli Lilly and Company.	298	WILEY	HOBOKEN	111 RIVER ST, HOBOKEN 07030-5774, NJ USA	0017-8748	1526-4610	MAY	2019	59	5	659	681	10.1111/head.13529	30982963	hybrid, Green Published
Edvinsson, L; Haanes, KA; Warfvinge, K; Krause, DN	CGRP as the target of new migraine therapies - successful translation from bench to clinic	NATURE REVIEWS NEUROLOGY	[Edvinsson, Lars; Warfvinge, Karin; Krause, Diana N.] Lund Univ, Dept Clin Sci, Div Expt Vasc Res, Lund, Sweden; [Edvinsson, Lars; Haanes, Kristian Agmund; Warfvinge, Karin] Rigshosp, Glostrup Res Inst, Dept Clin Expt Res, Glostrup, Denmark; [Krause, Diana N.] Univ Calif Irvine, Sch Med, Dept Pharmacol, Irvine, CA 92717 USA	Lund University; Rigshospitalet; University of California System; University of California Irvine				661	NATURE PORTFOLIO	BERLIN	HEIDELBERGER PLATZ 3, BERLIN, 14197, GERMANY	1759-4758	1759-4766	JUN	2018	14	6	338	350	10.1038/s41582-018-0003-1	29691490
Lassen, LH; Haderslev, P; Jacobsen, VB; Iversen, HK; Sperling, B; Olesen, J	CGRP may play a causative role in migraine	CEPHALALGIA	Univ Copenhagen, Glostrup Hosp, Dept Neurol, Glostrup, Denmark; Bispebjerg Hosp, Dept Clin Physiol & Nucl Med, DK-2400 Copenhagen, Denmark	University of Copenhagen; University of Copenhagen; Bispebjerg Hospital				912	SAGE PUBLICATIONS LTD	LONDON	1 OLIVERS YARD, 55 CITY ROAD, LONDON EC1Y 1SP, ENGLAND	0333-1024	1468-2982	FEB	2002	22	1	54	61	10.1046/j.1468-2982.2002.00310.x	11993614	hybrid
Haut, SR; Bigal, ME; Lipton, RB	Chronic disorders with episodic manifestations: focus on epilepsy and migraine	LANCET NEUROLOGY	Montefiore Med Ctr, Comprehens Epilepsy Management Ctr, Bronx, NY 10467 USA; Montefiore Med Ctr, Dept Neurol, Bronx, NY 10467 USA; Montefiore Med Ctr, Dept Epidemiol & Populat Hlth, Bronx, NY 10467 USA; Albert Einstein Coll Med, Bronx, NY 10467 USA	Montefiore Medical Center; Albert Einstein College of Medicine; Montefiore Medical Center; Albert Einstein College of Medicine; Montefiore Medical Center; Albert Einstein College of Medicine; Yeshiva University; Montefiore Medical Center; Albert Einstein College of Medicine	NINDS NIH HHS [K23 NS002192-05, K23 NS002192, K23 NS02192, NS-02192] Funding Source: Medline	NINDS NIH HHS(United States Department of Health & Human ServicesNational Institutes of Health (NIH) - USANIH National Institute of Neurological Disorders & Stroke (NINDS))		274	ELSEVIER SCIENCE INC	NEW YORK	STE 800, 230 PARK AVE, NEW YORK, NY 10169 USA	1474-4422	1474-4465	FEB	2006	5	2	148	157	10.1016/S1474-4422(06)70348-9	16426991	Green Accepted
Bigal, ME; Serrano, D; Reed, M; Lipton, RB	Chronic migraine in the population - Burden, diagnosis, and satisfaction with treatment	NEUROLOGY	[Bigal, Marcelo E.] Merck Inc, Merck Res Labs, Whitehouse Stn, NJ 08889 USA; [Bigal, Marcelo E.; Lipton, Richard B.] Albert Einstein Coll Med, Dept Neurol, Bronx, NY 10467 USA; [Lipton, Richard B.] Albert Einstein Coll Med, Dept Epidemiol & Populat Hlth, Bronx, NY 10467 USA; [Serrano, Daniel; Reed, Michael] Vedanta Res, Chapel Hill, NC USA; [Lipton, Richard B.] Montefiore Headache Ctr, Bronx, NY …	Merck & Company; Yeshiva University; Montefiore Medical Center; Albert Einstein College of Medicine; Montefiore Medical Center; Albert Einstein College of Medicine; Yeshiva University	Ortho-McNeil Neurologics, Inc.; Allergan Inc; Ortho-McNeil Pharmaceutical and Allergan	Ortho-McNeil Neurologics, Inc.; Allergan Inc(AbbVieAllergan); Ortho-McNeil Pharmaceutical and Allergan	This study was sponsored by the National Headache Foundation through grants from Ortho-McNeil Neurologics, Inc., and Allergan Inc. M.E.B. started employment at Merck on December 31, 2007. M.E.B. and R.B.L. received grant support, were in advisory boards over the past 12 months, or were on the speakers' bureau of Merck, AstraZeneca, Pfizer, GlaxoSmithKline, Allergan, Endo, and Ortho-McNeil Pharmac…	401	LIPPINCOTT WILLIAMS & WILKINS	PHILADELPHIA	TWO COMMERCE SQ, 2001 MARKET ST, PHILADELPHIA, PA 19103 USA	0028-3878	1526-632X	AUG 19	2008	71	8	559	566	10.1212/01.wnl.0000323925.29520.e7	18711108
Buse, DC; Manack, AN; Fanning, KM; Serrano, D; Reed, ML; Turkel, CC; Lipton, RB	Chronic Migraine Prevalence, Disability, and Sociodemographic Factors: Results From the American Migraine Prevalence and Prevention Study	HEADACHE	[Buse, Dawn C.; Lipton, Richard B.] Montefiore Med Ctr, Bronx, NY 10467 USA; [Buse, Dawn C.; Lipton, Richard B.] Albert Einstein Coll Med, Bronx, NY 10467 USA; [Manack, Aubrey N.; Turkel, Catherine C.] Allergan Pharmaceut Inc, Irvine, CA 92715 USA; [Fanning, Kristina M.; Serrano, Daniel; Reed, Michael L.] Vedanta Res, Chapel Hill, NC USA	Montefiore Medical Center; Albert Einstein College of Medicine; Montefiore Medical Center; Albert Einstein College of Medicine; Yeshiva University; AbbVie; Allergan	Allergan, Inc.; Allergan Pharmaceuticals; ENDO Pharmaceuticals; Iroko Pharmaceuticals; Merck, Inc.; MAP Pharmaceuticals; NuPathe; Novartis; Ortho-McNeil; GSK; ENDO; Allergan; MSD; NIH [PO1AG03949, PO1AG027734, RO1AG025119, RO1AG022374-06A2, RO1AG034119, RO1AG12101, K23AG030857, K23NS05140901A1, K23NS47256]; National Headache Foundation; Migraine Research Fund; Ortho-McNeil Neurologics, Inc., Titu…	Allergan, Inc.(AbbVieAllergan); Allergan Pharmaceuticals(AbbVieAllergan); ENDO Pharmaceuticals; Iroko Pharmaceuticals; Merck, Inc.(Merck & Company); MAP Pharmaceuticals; NuPathe; Novartis(Novartis); Ortho-McNeil; GSK(GlaxoSmithKline); ENDO; Allergan(AbbVieAllergan); MSD; NIH(United States Department of Health & Human ServicesNational Institutes of Health (NIH) - USA); National Headache Foundation…	The authors thank Allergan, Inc. for funding Imprint Publication Science, New York, NY, who provided editorial support. The authors also thank C. Mark Sollars, MS, for editorial support. Dawn C. Buse, PhD, has received honoraria and/or research funding from Allergan Pharmaceuticals, ENDO Pharmaceuticals, Iroko Pharmaceuticals, Merck, Inc., MAP Pharmaceuticals, NuPathe, and Novartis. Aubrey N. Man…	405	WILEY	HOBOKEN	111 RIVER ST, HOBOKEN 07030-5774, NJ USA	0017-8748	1526-4610	NOV-DEC	2012	52	10	1456	1470	10.1111/j.1526-4610.2012.02223.x	22830411
May, A; Schulte, LH	Chronic migraine: risk factors, mechanisms and treatment	NATURE REVIEWS NEUROLOGY	[May, Arne; Schulte, Laura H.] Univ Med Ctr Hamburg Eppendorf, Dept Syst Neurosci, Martinistr 52, D-20246 Hamburg, Germany	University of Hamburg; University Medical Center Hamburg-Eppendorf	7th Framework EU-project EuroHeadPain [602633]; German Research Foundation [SFB936/A5]	7th Framework EU-project EuroHeadPain(European Union (EU)); German Research Foundation(German Research Foundation (DFG))	The authors of this article were supported by the 7th Framework EU-project EuroHeadPain (#602633) and by the German Research Foundation, SFB936/A5 (to A.M).	409	NATURE PUBLISHING GROUP	NEW YORK	75 VARICK ST, 9TH FLR, NEW YORK, NY 10013-1917 USA	1759-4758	1759-4766	AUG	2016	12	8	455	464	10.1038/nrneurol.2016.93	27389092
Breslau, N; Lipton, RB; Stewart, WF; Schultz, LR; Welch, KMA	Comorbidity of migraine and depression - Investigating potential etiology and prognosis	NEUROLOGY	Henry Ford Hlth Syst, Dept Psychiat, Detroit, MI 48202 USA; Henry Ford Hlth Syst, Dept Biostat & Res Epidemiol, Detroit, MI 48202 USA; Univ Michigan, Sch Med, Dept Psychiat, Ann Arbor, MI USA; Case Western Reserve Univ, Dept Psychiat, Cleveland, OH 44106 USA; Albert Einstein Coll Med, Dept Neurol, New York, NY USA; Albert Einstein Coll Med, Dept Epidemiol, New York, NY USA; Albert Einstein Coll M…	Henry Ford Health System; Henry Ford Hospital; Henry Ford Health System; Henry Ford Hospital; University of Michigan System; University of Michigan; University System of Ohio; Case Western Reserve University; Yeshiva University; Yeshiva University; Yeshiva University; Johns Hopkins University; University of Kansas; University of Kansas Medical Center				527	LIPPINCOTT WILLIAMS & WILKINS	PHILADELPHIA	TWO COMMERCE SQ, 2001 MARKET ST, PHILADELPHIA, PA 19103 USA	0028-3878	1526-632X	APR 22	2003	60	8	1308	1312	10.1212/01.WNL.0000058907.41080.54	12707434
Jette, N; Patten, S; Williams, J; Becker, W; Wiebe, S	Comorbidity of migraine and psychiatric disorders - A national population-based study	HEADACHE	[Jette, Nathalie; Becker, Werner; Wiebe, Samuel] Univ Calgary, Dept Clin Neurosci, Calgary, AB, Canada	University of Calgary				280	WILEY	HOBOKEN	111 RIVER ST, HOBOKEN 07030-5774, NJ USA	0017-8748	1526-4610	APR	2008	48	4	501	516	10.1111/j.1526-4610.2007.00993.x	18070059	Bronze
Dodick, D; Lipton, RB; Martin, V; Papademetriou, V; Rosamond, W; MaassenVanDenBrink, A; Loutfi, H; Welch, KM; Goadsby, PJ; Hahn, S; Hutchinson, S; Matchar, D; Silberstein, S; Smith, TR; Purdy, RA; Saiers, J	Consensus statement:: Cardiovascular safety profile of triptans (5-HT1B/1D agonists) in the acute treatment of migraine	HEADACHE	Mayo Clin Scottsdale, Dept Neurol, Scottsdale, AZ 85259 USA; Albert Einstein Coll Med, Bronx, NY 10467 USA; Univ Cincinnati, Cincinnati, OH 45221 USA; Georgetown Univ, Washington, DC USA; Univ N Carolina, Chapel Hill, NC USA; Erasmus MC, Rotterdam, Netherlands; Univ Kansas, Med Ctr, Kansas City, KS 66103 USA; Natl Hosp Neurol & Neurosurg, London WC1N 3BG, England; Univ Calif Irvine, Irvine, CA US…	Mayo Clinic; Mayo Clinic Phoenix; Montefiore Medical Center; Albert Einstein College of Medicine; Yeshiva University; University System of Ohio; University of Cincinnati; Georgetown University; University of North Carolina; University of North Carolina Chapel Hill; Erasmus University Rotterdam; Erasmus MC; University of Kansas; University of Kansas Medical Center; University of London; University…				276	WILEY	HOBOKEN	111 RIVER ST, HOBOKEN 07030-5774, NJ USA	0017-8748	1526-4610	MAY	2004	44	5	414	425	10.1111/j.1526-4610.2004.04078.x	15147249	Bronze
Charles, AC; Baca, SM	Cortical spreading depression and migraine	NATURE REVIEWS NEUROLOGY	[Charles, Andrew C.; Baca, Serapio M.] Univ Calif Los Angeles, David Geffen Sch Med, Headache Res & Treatment Program, Dept Neurol, Los Angeles, CA 90095 USA	University of California System; University of California Los Angeles; University of California Los Angeles Medical Center; David Geffen School of Medicine at UCLA				330	NATURE PUBLISHING GROUP	NEW YORK	75 VARICK ST, 9TH FLR, NEW YORK, NY 10013-1917 USA	1759-4758	1759-4766	NOV	2013	9	11	637	644	10.1038/nrneurol.2013.192	24042483
Stewart, WF; Wood, C; Reed, ML; Roy, J; Lipton, RB	Cumulative lifetime migraine incidence in women and men	CEPHALALGIA	[Stewart, W. F.; Wood, C.; Roy, J.] Geisinger Hlth Syst, Geisinger Clin, Ctr Hlth Res, Danville, PA 17822 USA; [Reed, M. L.] Vedanta Res, Chapel Hill, NC USA; [Lipton, R. B.] Albert Einstein Coll Med, Dept Neurol, Bronx, NY 10467 USA; [Lipton, R. B.] Albert Einstein Coll Med, Dept Epidemiol & Populat Hlth, Bronx, NY 10467 USA; [Lipton, R. B.] Montefiore Headache Ctr Unit, Bronx, NY USA	Geisinger Health System; Yeshiva University; Montefiore Medical Center; Albert Einstein College of Medicine; Montefiore Medical Center; Albert Einstein College of Medicine; Yeshiva University	National Headache Foundation; Ortho-McNeil Neurologics, Inc	National Headache Foundation; Ortho-McNeil Neurologics, Inc	This study was sponsored by the National Headache Foundation through a grant from Ortho-McNeil Neurologics, Inc.	308	SAGE PUBLICATIONS LTD	LONDON	1 OLIVERS YARD, 55 CITY ROAD, LONDON EC1Y 1SP, ENGLAND	0333-1024	1468-2982	NOV	2008	28	11	1170	1178	10.1111/j.1468-2982.2008.01666.x	18644028	Bronze
Lipton, RB; Bigal, ME; Ashina, S; Burstein, R; Silberstein, S; Reed, ML; Serrano, D; Stewart, WF	Cutaneous allodynia in the migraine population	ANNALS OF NEUROLOGY	[Lipton, Richard B.; Bigal, Marcelo E.; Ashina, Salt] Yeshiva Univ Albert Einstein Coll Med, Dept Neurol, Bronx, NY 10461 USA; [Lipton, Richard B.] Yeshiva Univ Albert Einstein Coll Med, Dept Epidemiol & Populat Hlth, Bronx, NY 10461 USA; [Lipton, Richard B.; Bigal, Marcelo E.] Montefiore Headache Ctr, Bronx, NY USA; [Burstein, Rami] Harvard Univ, Sch Med, Cambridge, MA 02138 USA; [Silberstein, S…	Yeshiva University; Montefiore Medical Center; Albert Einstein College of Medicine; Montefiore Medical Center; Albert Einstein College of Medicine; Yeshiva University; Harvard University; Jefferson University; Geisinger Medical Center	NINDS NIH HHS [R01 NS051484-03, R01 NS051484] Funding Source: Medline	NINDS NIH HHS(United States Department of Health & Human ServicesNational Institutes of Health (NIH) - USANIH National Institute of Neurological Disorders & Stroke (NINDS))		465	WILEY	HOBOKEN	111 RIVER ST, HOBOKEN 07030-5774, NJ USA	0364-5134	1531-8249	FEB	2008	63	2	148	158	10.1002/ana.21211	18059010	Green Accepted
Burstein, R	Deconstructing migraine headache into peripheral and central sensitization	PAIN	Beth Israel Deaconess Med Ctr, Dept Anesthesia & Crit Care, Boston, MA 02115 USA; Beth Israel Deaconess Med Ctr, Dept Neurobiol, Boston, MA 02115 USA; Harvard Univ, Sch Med, Program Neurosci, Boston, MA 02115 USA	Harvard University; Beth Israel Deaconess Medical Center; Harvard University; Beth Israel Deaconess Medical Center; Harvard University; Harvard Medical School	NIDCR NIH HHS [DE-10904] Funding Source: Medline; NINDS NIH HHS [NS-35611-01] Funding Source: Medline	NIDCR NIH HHS(United States Department of Health & Human ServicesNational Institutes of Health (NIH) - USANIH National Institute of Dental & Craniofacial Research (NIDCR)); NINDS NIH HHS(United States Department of Health & Human ServicesNational Institutes of Health (NIH) - USANIH National Institute of Neurological Disorders & Stroke (NINDS))		289	ELSEVIER SCIENCE BV	AMSTERDAM	PO BOX 211, 1000 AE AMSTERDAM, NETHERLANDS	0304-3959		JAN	2001	89	2-3	107	110	10.1016/S0304-3959(00)00478-4	11166465
Burstein, R; Collins, B; Jakubowski, M	Defeating migraine pain with triptans: A race against the development of cutaneous allodynia	ANNALS OF NEUROLOGY	Beth Israel Deaconess Med Ctr, Dept Anesthesia, Boston, MA 02215 USA; Beth Israel Deaconess Med Ctr, Dept Crit Care, Boston, MA 02215 USA; Harvard Med Sch, Dept Neurobiol, Boston, MA USA; Harvard Med Sch, Program Neurosci, Boston, MA USA	Harvard University; Beth Israel Deaconess Medical Center; Harvard University; Beth Israel Deaconess Medical Center; Harvard University; Harvard Medical School; Harvard University; Harvard Medical School	NIDCR NIH HHS [DE13347] Funding Source: Medline; NINDS NIH HHS [NS35611] Funding Source: Medline	NIDCR NIH HHS(United States Department of Health & Human ServicesNational Institutes of Health (NIH) - USANIH National Institute of Dental & Craniofacial Research (NIDCR)); NINDS NIH HHS(United States Department of Health & Human ServicesNational Institutes of Health (NIH) - USANIH National Institute of Neurological Disorders & Stroke (NINDS))		474	WILEY	HOBOKEN	111 RIVER ST, HOBOKEN 07030-5774, NJ USA	0364-5134	1531-8249	JAN	2004	55	1	19	26	10.1002/ana.10786	14705108
Reuter, U; Bolay, H; Jansen-Olesen, I; Chiarugi, A; del Rio, MS; Letourneau, R; Theoharides, TC; Waeber, C; Moskowitz, MA	Delayed inflammation in rat meninges: implications for migraine pathophysiology	BRAIN	Harvard Univ, Sch Med, Massachusetts Gen Hosp, Stroke & Neurovasc Regulat Lab, Charlestown, MA 02129 USA; Tufts Univ, Sch Med, Dept Pharmacol & Expt Therapeut, Boston, MA 02111 USA	Harvard University; Massachusetts General Hospital; Tufts University	NINDS NIH HHS [5P01 NS35611] Funding Source: Medline	NINDS NIH HHS(United States Department of Health & Human ServicesNational Institutes of Health (NIH) - USANIH National Institute of Neurological Disorders & Stroke (NINDS))		279	OXFORD UNIV PRESS	OXFORD	GREAT CLARENDON ST, OXFORD OX2 6DP, ENGLAND	0006-8950		DEC	2001	124		2490	2502	10.1093/brain/124.12.2490	11701602	Bronze
Zwart, JA; Dyb, G; Hagen, K; Odegård, KJ; Dahl, AA; Bovim, G; Stovner, LJ	Depression and anxiety disorders associated with headache frequency.: The Nord-Trondelag Health Study	EUROPEAN JOURNAL OF NEUROLOGY	Norwegian Univ Sci & Technol, Fac Med, Neurol Sect, Dept Clin Neurosci, N-7006 Trondheim, Norway; Univ Calif Los Angeles, Dept Human Genet, Los Angeles, CA USA; Norwegian Univ Sci & Technol, Fac Med, Dept Child & Adolescent Psychiat, N-7034 Trondheim, Norway; Univ Calif Los Angeles, Dept Psychiat & Biobehav Sci, Los Angeles, CA 90024 USA; Univ Bergen, Haukeland Hosp, Dept Psychiat, N-5021 Bergen,…	Norwegian University of Science & Technology (NTNU); University of California System; University of California Los Angeles; Norwegian University of Science & Technology (NTNU); University of California System; University of California Los Angeles; University of Bergen; Haukeland University Hospital; University of Oslo				302	WILEY	HOBOKEN	111 RIVER ST, HOBOKEN 07030-5774, NJ USA	1351-5101	1468-1331	MAR	2003	10	2	147	152	10.1046/j.1468-1331.2003.00551.x	12603289
Stewart, WF; Lipton, RB; Dowson, AJ; Sawyer, J	Development and testing of the Migraine Disability Assessment (MIDAS) Questionnaire to assess headache-related disability	NEUROLOGY	Innovat Med Res Inc, Stamford, CT 06905 USA; Johns Hopkins Univ, Sch Publ Hlth, Baltimore, MD USA; Innovat Med Res Inc, Hunt Valley, MD USA; Albert Einstein Coll Med, Bronx, NY 10467 USA; Kings Coll London Hosp, Kings Headache Serv, London, England	Johns Hopkins University; Montefiore Medical Center; Albert Einstein College of Medicine; Yeshiva University; King's College Hospital NHS Foundation Trust; King's College Hospital				822	LIPPINCOTT WILLIAMS & WILKINS	PHILADELPHIA	530 WALNUT ST, PHILADELPHIA, PA 19106-3621 USA	0028-3878			2001	56	6	S20	S28	10.1212/WNL.56.suppl_1.S20	11294956
Hershey, AD; Powers, SW; Vockell, ALB; LeCates, S; Kabbouche, MA; Maynard, MK	Development of a questionnaire to assess disability of migraines in children	NEUROLOGY	Univ Cincinnati, Coll Med, Cincinnati, OH USA; Childrens Hosp, Ctr Med, Div Neurol, Cincinnati, OH 45229 USA; Childrens Hosp, Ctr Med, Div Psychol, Cincinnati, OH 45229 USA	University System of Ohio; University of Cincinnati; Cincinnati Children's Hospital Medical Center; Cincinnati Children's Hospital Medical Center				355	LIPPINCOTT WILLIAMS & WILKINS	PHILADELPHIA	TWO COMMERCE SQ, 2001 MARKET ST, PHILADELPHIA, PA 19103 USA	0028-3878	1526-632X	DEC 11	2001	57	11	2034	2039	10.1212/WNL.57.11.2034	11739822
Akerman, S; Holland, PR; Goadsby, PJ	Diencephalic and brainstem mechanisms in migraine	NATURE REVIEWS NEUROSCIENCE	[Akerman, Simon; Holland, Philip R.; Goadsby, Peter J.] Univ Calif San Francisco, Dept Neurol, Headache Grp, San Francisco, CA 94115 USA; [Holland, Philip R.] Univ Edinburgh, Ctr Neuroregenerat, Edinburgh EH16 4SB, Midlothian, Scotland; [Goadsby, Peter J.] UCSF Headache Ctr, San Francisco, CA 94115 USA	University of California System; University of California San Francisco; University of Edinburgh				415	NATURE PUBLISHING GROUP	LONDON	MACMILLAN BUILDING, 4 CRINAN ST, LONDON N1 9XW, ENGLAND	1471-003X	1471-0048	OCT	2011	12	10	570	584	10.1038/nrn3057	21931334
Blumenfeld, AM; Varon, SF; Wilcox, TK; Buse, DC; Kawata, AK; Manack, A; Goadsby, PJ; Lipton, RB	Disability, HRQoL and resource use among chronic and episodic migraineurs: Results from the International Burden of Migraine Study (IBMS)	CEPHALALGIA	[Blumenfeld, A. M.] Neurol Ctr, Encinitas, CA 92024 USA; [Varon, S. F.; Manack, A.] Allergan Pharmaceut Inc, Irvine, CA USA; [Buse, D. C.; Lipton, R. B.] Montefiore Headache Ctr, New York, NY USA; [Buse, D. C.; Lipton, R. B.] Albert Einstein Coll Med, New York, NY USA	AbbVie; Allergan; Yeshiva University	Allergan, Inc., Irvine, CA, USA; Allergan, Inc.; Allergan; Pfizer; GlaxoSmithKline (GSK); Medtronic; MSD; Neuralieve; Johnson Johnson; Advanced Bionics; Minster; Merck; Novartis; OMP; ProEthics/KOWA	Allergan, Inc., Irvine, CA, USA(AbbVieAllergan); Allergan, Inc.(AbbVieAllergan); Allergan(AbbVieAllergan); Pfizer(Pfizer); GlaxoSmithKline (GSK)(GlaxoSmithKline); Medtronic(Medtronic); MSD; Neuralieve; Johnson Johnson(Johnson & JohnsonJohnson & Johnson USA); Advanced Bionics; Minster; Merck(Merck & Company); Novartis(Novartis); OMP; ProEthics/KOWA	This study was funded by Allergan, Inc., Irvine, CA, USA.SV and AM are employees of Allergan, Inc. AB has received research grants from Allergan, Pfizer, GlaxoSmithKline (GSK) and Medtronic, has received honoraria from Allergan, Pfizer, GSK, Merck, Ortho-McNeil-Janssen Pharmaceuticals (OMP) and Medtronic, and has consultancy agreements with Allergan, Pfizer and GSK. TW and AK are employees of Uni…	485	SAGE PUBLICATIONS LTD	LONDON	1 OLIVERS YARD, 55 CITY ROAD, LONDON EC1Y 1SP, ENGLAND	0333-1024	1468-2982	FEB	2011	31	3	301	315	10.1177/0333102410381145	20813784	Bronze
Goadsby, PJ; Lipton, RB; Ferrari, MD	Drug therapy: Migraine - Current understanding and treatment.	NEW ENGLAND JOURNAL OF MEDICINE	Natl Hosp Neurol & Neurosurg, Neurol Inst, London, England; Albert Einstein Coll Med, Dept Neurol, New York, NY USA; Albert Einstein Coll Med, Dept Epidemiol, New York, NY USA; Albert Einstein Coll Med, Dept Social Med, New York, NY USA; Montefiore Headache Unit, New York, NY USA; Innovat Med Res, Towson, MD USA; Leiden Univ, Med Ctr, Dept Neurol, Leiden, Netherlands	University of London; University College London; UCL Medical School; University College London Hospitals NHS Foundation Trust; Yeshiva University; Yeshiva University; Yeshiva University; Leiden University; Leiden University Medical Center (LUMC); Leiden University - Excl LUMC				1478	MASSACHUSETTS MEDICAL SOC	WALTHAM	WALTHAM WOODS CENTER, 860 WINTER ST,, WALTHAM, MA 02451-1413 USA	0028-4793	1533-4406	JAN 24	2002	346	4	257	270	10.1056/NEJMra010917	11807151
Dodick, DW; Silberstein, SD; Bigal, ME; Yeung, PP; Goadsby, PJ; Blankenbiller, T; Grozinski-Wolff, M; Yang, RH; Ma, YJ; Aycardi, E	Effect of Fremanezumab Compared With Placebo for Prevention of Episodic Migraine A Randomized Clinical Trial	JAMA-JOURNAL OF THE AMERICAN MEDICAL ASSOCIATION	[Dodick, David W.] Mayo Clin Arizona, Phoenix, AZ USA; [Silberstein, Stephen D.] Thomas Jefferson Univ, Jefferson Headache Ctr, Philadelphia, PA 19107 USA; [Bigal, Marcelo E.; Yeung, Paul P.; Blankenbiller, Tricia; Grozinski-Wolff, Melissa; Yang, Ronghua; Ma, Yuju; Aycardi, Ernesto] Teva Pharmaceut, Frazer, PA USA; [Goadsby, Peter J.] Kings Coll London, NIHR Wellcome Trust Kings Clin Res Facil, L…	Mayo Clinic; Mayo Clinic Phoenix; Jefferson University; Teva Pharmaceutical Industries; Teva Pharmaceutical Industries USA; University of London; King's College London	Teva Pharmaceuticals, Petach Tikva, Israel	Teva Pharmaceuticals, Petach Tikva, Israel(Teva Pharmaceutical Industries)	This study was funded by Teva Pharmaceuticals, Petach Tikva, Israel.	359	AMER MEDICAL ASSOC	CHICAGO	330 N WABASH AVE, STE 39300, CHICAGO, IL 60611-5885 USA	0098-7484	1538-3598	MAY 15	2018	319	19	1999	2008	10.1001/jama.2018.4853	29800211	Bronze, Green Published
Wilmshurst, PT; Nightingale, S; Walsh, KP; Morrison, WL	Effect on migraine of closure of cardiac right-to-left shunts to prevent recurrence of decompression illness or stroke or for haemodynamic reasons	LANCET	Royal Shrewsbury Hosp, Dept Cardiol, Shrewsbury SY3 8XQ, Salop, England; Royal Shrewsbury Hosp, Dept Neurol, Shrewsbury SY3 8XQ, Salop, England; Our Ladys Hosp Sick Children, Dept Cardiol, Dublin 12, Ireland; Ctr Cardiothorac, Dept Cardiol, Liverpool, Merseyside, England	Our Ladys Children Hospital Crumlin				341	ELSEVIER SCIENCE INC	NEW YORK	STE 800, 230 PARK AVE, NEW YORK, NY 10169 USA	0140-6736	1474-547X	NOV 11	2000	356	9242	1648	1651	10.1016/S0140-6736(00)03160-3	11089825
Skljarevski, V; Matharu, M; Millen, BA; Ossipov, MH; Kim, BK; Yang, JY	Efficacy and safety of galcanezumab for the prevention of episodic migraine: Results of the EVOLVE-2 Phase 3 randomized controlled clinical trial	CEPHALALGIA	[Skljarevski, Vladimir; Millen, Brian A.; Yang, Jyun Yan] Lilly Corp Ctr, Lilly Res Labs, Indianapolis, IN 46285 USA; [Matharu, Manjit] Natl Hosp Neurol & Neurosurg, London, England; [Ossipov, Michael H.] Syneos Hlth, Clin Div, Raleigh, NC USA; [Kim, Byung-Kun] Eulji Gen Hosp, Seoul, South Korea	Eli Lilly; University of London; University College London; UCL Medical School; University College London Hospitals NHS Foundation Trust; Eulji University	Eli Lilly and Company	Eli Lilly and Company(Eli Lilly)	The authors disclosed receipt of the following financial support for the research, authorship, and/or publication of this article: The trial was sponsored by Eli Lilly and Company.	356	SAGE PUBLICATIONS LTD	LONDON	1 OLIVERS YARD, 55 CITY ROAD, LONDON EC1Y 1SP, ENGLAND	0333-1024	1468-2982	JUL	2018	38	8	1442	1454	10.1177/0333102418779543	29848108	Green Submitted
Silberstein, SD; Lipton, RB; Dodick, DW; Freitag, FG; Ramadan, N; Mathew, N; Brandes, JL; Bigal, M; Saper, J; Ascher, S; Jordan, DM; Greenberg, SJ; Hulihan, J	Efficacy and safety of topiramate for the treatment of chronic migraine: A randomized, double-blind, placebo-controlled trial	HEADACHE	Jefferson Headache Ctr, Philadelphia, PA 19107 USA; Albert Einstein Coll Med, Bronx, NY 10467 USA; Mayo Clin, Scottsdale, AZ USA; Diamond Headache Clin Ltd, Chicago, IL USA; Rosalind Franklin Univ Med & Sci, N Chicago, IL USA; Houston Headache Clin, Houston, TX USA; Nashville Neurosci Grp, Nashville, TN USA; Michigan Head Pain & Neurol Inst, Ann Arbor, MI USA; Ortho McNeil Janssen Sci Affairs LLC…	Jefferson University; Yeshiva University; Montefiore Medical Center; Albert Einstein College of Medicine; Mayo Clinic; Mayo Clinic Phoenix; Diamond Headache Clinic; Rosalind Franklin University of Medicine & Science; Nashville Neuroscience Group; Johnson & Johnson; Johnson & Johnson USA; Johnson & Johnson; Johnson & Johnson USA; Johnson & Johnson; Johnson & Johnson USA				408	WILEY	HOBOKEN	111 RIVER ST, HOBOKEN 07030-5774, NJ USA	0017-8748	1526-4610	FEB	2007	47	2	170	180	10.1111/j.1526-4610.2006.00684.x	17300356
Reuter, U; Goadsby, PJ; Lanteri-Minet, M; Wen, SH; Hours-Zesiger, P; Ferrari, MD; Klatt, J	Efficacy and tolerability of erenumab in patients with episodic migraine in whom two-to-four previous preventive treatments were unsuccessful: a randomised, double-blind, placebo-controlled, phase 3b study	LANCET	[Reuter, Uwe] Charite Univ Med Berlin, Dept Neurol, Charitepl 1, D-10117 Berlin, Germany; [Goadsby, Peter J.] Kings Coll London, NIHR Wellcome Trust, Kings Clin Res Facil, London, England; [Lanteri-Minet, Michel] Univ Cote Azur, CHU Nice, Pain Dept, Nice, France; [Lanteri-Minet, Michel] Univ Cote Azur, CHU Nice, FHU InvoPain, Nice, France; [Lanteri-Minet, Michel] Auvergne Univ, INSERM, U1107, Mig…	Berlin Institute of Health; Free University of Berlin; Humboldt University of Berlin; Charite Universitatsmedizin Berlin; University of London; King's College London; Universite Cote d'Azur; CHU Nice; CHU Nice; Universite Cote d'Azur; Universite Clermont Auvergne (UCA); Institut National de la Sante et de la Recherche Medicale (Inserm); Novartis; Novartis USA; Novartis; Leiden University - Excl L…	Novartis Pharma	Novartis Pharma	Novartis Pharma.	324	ELSEVIER SCIENCE INC	NEW YORK	STE 800, 230 PARK AVE, NEW YORK, NY 10169 USA	0140-6736	1474-547X	NOV 24	2018	392	10161	2280	2287	10.1016/S0140-6736(18)32534-0	30360965	Green Submitted
Ho, TW; Ferrari, MD; Dodick, DW; Galet, V; Kost, J; Fan, XY; Leibensperger, H; Froman, S; Assaid, C; Lines, C; Koppen, H; Winner, PK	Efficacy and tolerability of MK-0974 (telcagepant), a new oral antagonist of calcitonin gene-related peptide receptor, compared with zolmitriptan for acute migraine: a randomised, placebo-controlled, parallel-treatment trial	LANCET	[Ho, Tony W.; Galet, Vince; Kost, James; Fan, Xiaoyin; Leibensperger, Heather; Froman, Samar; Assaid, Christopher; Lines, Christopher] Merck Res Labs, N Wales, PA 19454 USA; [Ferrari, Michel D.; Koppen, Hille] Leiden Univ, Ctr Med, Leiden, Netherlands; [Dodick, David W.] Mayo Clin, Scottsdale, AZ USA; [Winner, Paul K.] Palm Beach Headache Ctr, W Palm Beach, FL USA	Merck & Company; Leiden University; Leiden University - Excl LUMC; Mayo Clinic; Mayo Clinic Phoenix	Merck Research Laboratories	Merck Research Laboratories(Merck & Company)	This study was funded by Merck Research Laboratories.	524	ELSEVIER SCIENCE INC	NEW YORK	STE 800, 230 PARK AVE, NEW YORK, NY 10169 USA	0140-6736	1474-547X	DEC-JAN	2008	372	9656	2115	2123	10.1016/S0140-6736(08)61626-8	19036425
Diener, HC; Kronfeld, K; Boewing, G; Lungenhausen, M; Maier, C; Molsberger, A; Tegenthoff, M; Trampisch, HJ; Zenz, M; Meinert, R	Efficacy of acupuncture for the prophylaxis of migraine: a multicentre randomised controlled clinical trial	LANCET NEUROLOGY	Univ Essen Gesamthsch, Dept Neurol, Essen, Germany; Johannes Gutenberg Univ Mainz, Koodinierungszentrum Klin Studien, D-6500 Mainz, Germany; Forsch Grp Akupunktur & Med, Dusseldorf, Germany; Ruhr Univ Bochum, Dept Pain Management, BG Kliniken Bergmannsheil, D-4630 Bochum, Germany; Ruhr Univ Bochum, Dept Neurol, BG Kliniken Bergmannsheil, D-4630 Bochum, Germany; Ruhr Univ Bochum, Dept Med Informat…	University of Duisburg Essen; Johannes Gutenberg University of Mainz; Ruhr University Bochum; Ruhr University Bochum; Ruhr University Bochum; Ruhr University Bochum				336	ELSEVIER SCIENCE INC	NEW YORK	STE 800, 230 PARK AVE, NEW YORK, NY 10169 USA	1474-4422	1474-4465	APR	2006	5	4	310	316	10.1016/S1474-4422(06)70382-9	16545747
Evers, S; Afra, J; Frese, A; Goadsby, PJ; Linde, M; May, A; Sándor, PS	EFNS guideline on the drug treatment of migraine - revised report of an EFNS task force	EUROPEAN JOURNAL OF NEUROLOGY	[Evers, S.; Frese, A.] Univ Munster, Dept Neurol, D-48129 Munster, Germany; [Afra, J.] Natl Inst Neurosurg, Budapest, Hungary; [Frese, A.] Acad Manual Med, Munster, Germany; [Goadsby, P. J.] Univ Calif San Francisco, Dept Neurol, Headache Grp, San Francisco, CA 94143 USA; [Goadsby, P. J.] UCL, Inst Neurol Queen Sq, London, England; [Linde, M.] Cephalea Headache Ctr, Gothenburg, Sweden; [May, A.] …	University of Munster; University of California System; University of California San Francisco; University of London; University College London; University of Hamburg; University of Zurich	University of Munster; Addex Pharm; AGA Medical; Allergan; Almirall; AstraZeneca; Berlin Chemie; Boehringer; CoLucid; Desitin; Eisai; GlaxoSmithKline; Ipsen Pharma; Janssen Cilag; MSD; Novartis; Pfizer; Pharm Allergan; Pierre Fabre; Reckitt-Benckiser; UCB; Hungarian Ministry of Health; Private Praxis; University of California, San Francisco; Boston Scientific; Eli-Lilly; GSK; J&J; MAP Pharmaceuti…	University of Munster; Addex Pharm; AGA Medical; Allergan(AbbVieAllergan); Almirall(Almirall); AstraZeneca(AstraZeneca); Berlin Chemie; Boehringer(Boehringer Ingelheim); CoLucid; Desitin; Eisai(Eisai Co Ltd); GlaxoSmithKline(GlaxoSmithKline); Ipsen Pharma(Ipsen); Janssen Cilag(Johnson & JohnsonJohnson & Johnson USAJanssen Biotech Inc); MSD; Novartis(Novartis); Pfizer(Pfizer); Pharm Allergan(AbbVi…	The present guidelines were developed without external financial support. The authors report the following financial supports: Stefan Evers: Salary by the University of Munster; honoraries and research grants by Addex Pharm, AGA Medical, Allergan, Almirall, AstraZeneca, Berlin Chemie, Boehringer, CoLucid, Desitin, Eisai, GlaxoSmithKline, Ipsen Pharma, Janssen Cilag, MSD, Novartis, Pfizer, Pharm A…	569	WILEY	HOBOKEN	111 RIVER ST, HOBOKEN 07030-5774, NJ USA	1351-5101	1468-1331	SEP	2009	16	9	968	981	10.1111/j.1468-1331.2009.02748.x	19708964	Bronze
Tottene, A; Conti, R; Fabbro, A; Vecchia, D; Shapovalova, M; Santello, M; van den Maagdenberg, AMJM; Ferrari, MD; Pietrobon, D	Enhanced Excitatory Transmission at Cortical Synapses as the Basis for Facilitated Spreading Depression in Cav2.1 Knockin Migraine Mice	NEURON	[Tottene, Angelita; Conti, Rossella; Fabbro, Alessandra; Vecchia, Dania; Shapovalova, Maryna; Santello, Mirko; Pietrobon, Daniela] Univ Padua, Dept Biomed Sci, I-35121 Padua, Italy; [Tottene, Angelita; Conti, Rossella; Fabbro, Alessandra; Vecchia, Dania; Shapovalova, Maryna; Santello, Mirko; Pietrobon, Daniela] CNR, Inst Neurosci, I-35121 Padua, Italy; [van den Maagdenberg, Arn M. J. M.; Ferrari,…	University of Padua; Consiglio Nazionale delle Ricerche (CNR); Leiden University - Excl LUMC; Leiden University; Leiden University - Excl LUMC; Leiden University	EU [LSHM-CT-2004-504837]; Telethon Italy [GGP06234]; Italian Ministry of University and Research [PRIN2005]; Netherland Organization for Scientific Research [425-20-403, Vici 918-56-602]; Centre for Medical Systems Biology (CMSB)	EU(European Union (EU)); Telethon Italy(Fondazione Telethon); Italian Ministry of University and Research(Ministry of Education, Universities and Research (MIUR)); Netherland Organization for Scientific Research; Centre for Medical Systems Biology (CMSB)	This work was supported by the EU EURCHEAD grant (LSHM-CT-2004-504837) (to D.P., M.D.F.), the Telethon Italy grant GGP06234 (to D.P.), and the Italian Ministry of University and Research PRIN2005 (to D.P.), the Netherland Organization for Scientific Research (NWO; 425-20-403 and Vici 918-56-602 to M.D.F.), and the Centre for Medical Systems Biology (CMSB) in the framework of the Netherlands Genom…	266	CELL PRESS	CAMBRIDGE	600 TECHNOLOGY SQUARE, 5TH FLOOR, CAMBRIDGE, MA 02139 USA	0896-6273		MAR 12	2009	61	5	762	773	10.1016/j.neuron.2009.01.027	19285472	Bronze
Jensen, R; Stovner, LJ	Epidemiology and comorbidity of headache	LANCET NEUROLOGY	[Jensen, Rigmor] Univ Copenhagen, Glostrup Hosp, Danish Headache Ctr, Dept Neurol, DK-2600 Glostrup, Denmark; [Stovner, Lars J.] St Olavs Hosp, Trondheim, Norway; [Stovner, Lars J.] Norwegian Univ Sci & Technol, Dept Neurosci, Norwegian Natl Headache Ctr, N-7034 Trondheim, Norway	University of Copenhagen; Norwegian University of Science & Technology (NTNU); Norwegian University of Science & Technology (NTNU)				478	ELSEVIER SCIENCE INC	NEW YORK	STE 800, 230 PARK AVE, NEW YORK, NY 10169 USA	1474-4422	1474-4465	APR	2008	7	4	354	361	10.1016/S1474-4422(08)70062-0	18339350
Stovner, LJ; Zwart, JA; Hagen, K; Terwindt, GM; Pascual, J	Epidemiology of headache in Europe	EUROPEAN JOURNAL OF NEUROLOGY	St Olavs Univ Hosp, Fac Med, Norwegian Natl Headache Ctr, N-7006 Trondheim, Norway; Norwegian Univ Sci & Technol, Dept Neurosci, N-7034 Trondheim, Norway; St Olavs Univ Hosp, Natl Ctr Spinal Disorders, Trondheim, Norway; Leiden Univ, Med Ctr, Dept Neurol, NL-2300 RA Leiden, Netherlands; Univ Hosp Marques Valdecilla, Santander, Spain	Norwegian University of Science & Technology (NTNU); Norwegian University of Science & Technology (NTNU); Norwegian University of Science & Technology (NTNU); Leiden University; Leiden University Medical Center (LUMC); Leiden University - Excl LUMC; Hospital Universitario Marques de Valdecilla (HUMV)				305	WILEY	HOBOKEN	111 RIVER ST, HOBOKEN 07030-5774, NJ USA	1351-5101	1468-1331	APR	2006	13	4	333	345	10.1111/j.1468-1331.2006.01184.x	16643310	Bronze
Dieterich, M; Brandt, T	Episodic vertigo related to migraine (90 cases): vestibular migraine?	JOURNAL OF NEUROLOGY	Univ Munich, Klinikum Grosshadern, Dept Neurol, D-81377 Munich, Germany	University of Munich				386	SPRINGER HEIDELBERG	HEIDELBERG	TIERGARTENSTRASSE 17, D-69121 HEIDELBERG, GERMANY	0340-5354	1432-1459	OCT	1999	246	10	883	892	10.1007/s004150050478	10552234
Tfelt-Hansen, P; Saxena, PR; Dahlöf, C; Pascual, J; Láinez, M; Henry, P; Diener, HC; Schoenen, J; Ferrari, MD; Goadsby, PJ	Ergotamine in the acute treatment of migraine -: A review and European consensus	BRAIN	Glostrup Cty Hosp, Dept Neurol, Copenhagen, Denmark; Erasmus Univ, Med Ctr, Dept Pharmacol, Rotterdam, Netherlands; Leiden Univ, Med Ctr, Dept Neurol, Leiden, Netherlands; Gothenburg Migraine Clin, Gothenburg, Sweden; Univ Hosp Marques Valdecilla, Serv Neurol, Santander, Spain; Hosp Gen Univ, Valencia, Spain; CHU Hosp Pellegrin, Serv Neurol, Bordeaux, France; Univ Essen Gesamthsch, Neurol Klin & …	University of Copenhagen; Erasmus University Rotterdam; Erasmus MC; Leiden University; Leiden University Medical Center (LUMC); Leiden University - Excl LUMC; Hospital Universitario Marques de Valdecilla (HUMV); Hospital Clinic Universitari de Valencia; CHU Bordeaux; University of Duisburg Essen; University of Liege; University of Liege; University of London; University College London; UCL Medica…				277	OXFORD UNIV PRESS	OXFORD	GREAT CLARENDON ST, OXFORD OX2 6DP, ENGLAND	0006-8950	1460-2156	JAN	2000	123		9	18	10.1093/brain/123.1.9	10611116	Bronze
Sacco, S; Bendtsen, L; Ashina, M; Reuter, U; Terwindt, G; Mitsikostas, DD; Martelletti, P	European headache federation guideline on the use of monoclonal antibodies acting on the calcitonin gene related peptide or its receptor for migraine prevention	JOURNAL OF HEADACHE AND PAIN	[Sacco, Simona] Univ Aquila, Neurosci Sect, Dept Appl Clin Sci & Biotechnol, Via Vetoio, I-67100 Laquila, Italy; [Bendtsen, Lars; Ashina, Messoud] Univ Copenhagen, Fac Hlth & Med Sci, Dept Neurol, Danish Headache Ctr,Rigshosp Glostrup, Copenhagen, Denmark; [Reuter, Uwe] Charite Univ Med Berlin, Dept Neurol, Berlin, Germany; [Terwindt, Gisela] Leiden Univ, Dept Neurol, Med Ctr, Leiden, Netherlands…	University of L'Aquila; University of Copenhagen; Berlin Institute of Health; Free University of Berlin; Humboldt University of Berlin; Charite Universitatsmedizin Berlin; Leiden University - Excl LUMC; Leiden University; Leiden University Medical Center (LUMC); National & Kapodistrian University of Athens; Sapienza University Rome	European Headache Federation	European Headache Federation	This work was supported by a grant from the European Headache Federation.	257	BMC	LONDON	CAMPUS, 4 CRINAN ST, LONDON N1 9XW, ENGLAND	1129-2369	1129-2377	JAN 16	2019	20				10.1186/s10194-018-0955-y	30651064	gold, Green Published
Stauffer, VL; Dodick, DW; Zhang, Q; Carter, JN; Ailani, J; Conley, RR	Evaluation of Galcanezumab for the Prevention of Episodic Migraine The EVOLVE-1 Randomized Clinical Trial	JAMA NEUROLOGY	[Stauffer, Virginia L.; Zhang, Qi; Carter, Jeffrey N.; Conley, Robert R.] Eli Lilly & Co, Indianapolis, IN 46285 USA; [Dodick, David W.] Mayo Clin, Dept Neurol, Phoenix, AZ 85054 USA; [Ailani, Jessica] Georgetown Univ, Dept Neurol, Washington, DC USA; [Conley, Robert R.] Univ Maryland, Sch Med, Baltimore, MD 21201 USA	Eli Lilly; Mayo Clinic; Mayo Clinic Phoenix; Georgetown University; University System of Maryland; University of Maryland Baltimore	IntraMed; SAGE Publishing; Sun Pharma; Allergan; Oxford University Press; American Academy of Neurology; American Headache Society; West Virginia University Foundation; Canadian Headache Society; Healthlogix; Universal Meeting Management; WebMD; UptoDate; Medscape; Oregon Health Science Center; Albert Einstein University; University of Toronto; Starr Clinical; Decision Resources; Synergy; MedNet …	IntraMed; SAGE Publishing; Sun Pharma; Allergan(AbbVieAllergan); Oxford University Press; American Academy of Neurology; American Headache Society; West Virginia University Foundation; Canadian Headache Society; Healthlogix; Universal Meeting Management; WebMD; UptoDate; Medscape; Oregon Health Science Center; Albert Einstein University; University of Toronto(University of Toronto); Starr Clinica…	Drs Stauffer, Zhang, Carter, and Conley are full-time employees of Eli Lilly and Company and/or one of its subsidiaries and are minority holders of company stock. Dr Dodick has received compensation from serving on advisory boards and/or consulting within the past 5 years for Allergan, Amgen, Novartis, Alder, Arteaus, Pfizer, Colucid, Merck, NuPathe, Eli Lilly and Company, Autonomic Technologies,…	402	AMER MEDICAL ASSOC	CHICAGO	330 N WABASH AVE, STE 39300, CHICAGO, IL 60611-5885 USA	2168-6149	2168-6157	SEP	2018	75	9	1080	1088	10.1001/jamaneurol.2018.1212	29813147	Green Published, Bronze
Silberstein, SD; Holland, S; Freitag, F; Dodick, DW; Argoff, C; Ashman, E	Evidence-based guideline update: Pharmacologic treatment for episodic migraine prevention in adults Report of the Quality Standards Subcommittee of the American Academy of Neurology and the American Headache Society	NEUROLOGY	[Silberstein, S. D.] Thomas Jefferson Univ, Jefferson Headache Ctr, Philadelphia, PA 19107 USA; [Holland, S.] Armstrong Atlantic State Univ, Savannah, GA USA; [Freitag, F.] Baylor Univ, Headache Med Ctr, Comprehens Headache Ctr, Dallas, TX USA; [Dodick, D. W.] Mayo Clin, Scottsdale, AZ USA; [Argoff, C.] NYU, Sch Med, Albany, NY USA	Jefferson University; University System of Georgia; Armstrong Atlantic State University; Baylor University; Mayo Clinic; Mayo Clinic Phoenix; New York University	American Academy of Neurology; American Headache Society; AGA; Allergan; Boston Scientific; Capnia; Coherex; Endo Pharmaceuticals; GlaxoSmithKline; Lilly; MAP; Medtronic; Merck; NINDS; NuPathe; St. Jude Medical; Valeant Pharmaceuticals; Albert Einstein College of Medicine; Wolff's Headache; Advanced Neurostimulation Systems; St Jude Medical, Inc.; NINDS/NIH; Mayo Clinic; Forest Laboratories; Eli …	American Academy of Neurology; American Headache Society; AGA; Allergan(AbbVieAllergan); Boston Scientific(Boston Scientific); Capnia; Coherex; Endo Pharmaceuticals; GlaxoSmithKline(GlaxoSmithKline); Lilly(Eli Lilly); MAP; Medtronic(Medtronic); Merck(Merck & Company); NINDS(United States Department of Health & Human ServicesNational Institutes of Health (NIH) - USANIH National Institute of Neurol…	This guideline was developed with financial support from the American Academy of Neurology and the American Headache Society. None of the authors received reimbursement, honoraria, or stipends for their participation in development of this guideline.Dr. Silberstein is on the advisory panel of and receives honoraria from AGA, Allergan, Amgen, Capnia, Coherex, Colucid, Cydex, GlaxoSmithKline, Lilly…	645	LIPPINCOTT WILLIAMS & WILKINS	PHILADELPHIA	530 WALNUT ST, PHILADELPHIA, PA 19106-3621 USA	0028-3878		APR	2012	78	17	1337	1345	10.1212/WNL.0b013e3182535d20	22529202	Bronze, Green Published
Silberstein, SD; Dodick, DW; Bigal, ME; Yeung, PP; Goadsby, PJ; Blankenbiller, T; Grozinski-Wolff, M; Yang, RH; Ma, YJ; Aycardi, E	Fremanezumab for the Preventive Treatment of Chronic Migraine	NEW ENGLAND JOURNAL OF MEDICINE	[Silberstein, Stephen D.] Thomas Jefferson Univ, Jefferson Headache Ctr, Philadelphia, PA 19107 USA; [Bigal, Marcelo E.; Yeung, Paul P.; Blankenbiller, Tricia; Grozinski-Wolff, Melissa; Yang, Ronghua; Ma, Yuju; Aycardi, Ernesto] Teva Pharmaceut, Frazer, PA USA; [Dodick, David W.] Mayo Clin Arizona, Phoenix, AZ USA; [Goadsby, Peter J.] Kings Coll London, Natl Inst Hlth Res, Wellcome Trust Kings Cl…	Jefferson University; Teva Pharmaceutical Industries; Teva Pharmaceutical Industries USA; Mayo Clinic; Mayo Clinic Phoenix; University of London; King's College London	Teva Pharmaceuticals; Alder BioPharmaceuticals; Allergan; Amgen; Automatic Technologies; Avanir Pharmaceuticals; Curelator; Depomed; Dr. Reddy's Laboratories; electroCore; Eli Lilly; eNeura; Insys Therapeutics; Supernus Pharmaceuticals; Theranica Bio-Electronics; Trigemina; Acorda Therapeutics; Biocentric; Biohaven; Boston Scientific; Charleston Laboratories; CoLucid Pharmaceuticals; Ladenburg Th…	Teva Pharmaceuticals(Teva Pharmaceutical Industries); Alder BioPharmaceuticals; Allergan(AbbVieAllergan); Amgen(Amgen); Automatic Technologies; Avanir Pharmaceuticals; Curelator; Depomed; Dr. Reddy's Laboratories; electroCore; Eli Lilly(Eli Lilly); eNeura; Insys Therapeutics; Supernus Pharmaceuticals; Theranica Bio-Electronics; Trigemina; Acorda Therapeutics; Biocentric; Biohaven; Boston Scientif…	Supported by Teva Pharmaceuticals.Dr. Silberstein reports receiving consulting fees from Alder BioPharmaceuticals, Allergan, Amgen, Automatic Technologies, Avanir Pharmaceuticals, Curelator, Depomed, Dr. Reddy's Laboratories, electroCore, Eli Lilly, eNeura, Insys Therapeutics, Supernus Pharmaceuticals, Teva Pharmaceuticals, Theranica Bio-Electronics, and Trigemina; Dr. Dodick, receiving consultin…	536	MASSACHUSETTS MEDICAL SOC	WALTHAM	WALTHAM WOODS CENTER, 860 WINTER ST,, WALTHAM, MA 02451-1413 USA	0028-4793	1533-4406	NOV 30	2017	377	22	2113	2122	10.1056/NEJMoa1709038	29171818	Bronze
Ferrari, MD; Diener, HC; Ning, XP; Galic, M; Cohen, JM; Yang, RH; Mueller, M; Ahn, AH; Schwartz, YC; Grozinski-Wolff, M; Janka, L; Ashina, M	Fremanezumab versus placebo for migraine prevention in patients with documented failure to up to four migraine preventive medication classes (FOCUS): a randomised, double-blind, placebo-controlled, phase 3b trial	LANCET	[Ferrari, Michel D.] Leiden Univ, Med Ctr, Leiden, Netherlands; [Diener, Hans Christoph] Univ Klinikum Essen, Essen, Germany; [Ning, Xiaoping; Cohen, Joshua M.; Yang, Ronghua; Ahn, Andrew H.; Grozinski-Wolff, Melissa; Janka, Lindsay] Teva Pharmaceut Ind, Frazer, PA USA; [Galic, Maja; Mueller, Matthias] Teva Pharmaceut, Amsterdam, Netherlands; [Schwartz, Yael Carmeli] Teva Pharmaceut Ind, Petah Ti…	Leiden University - Excl LUMC; Leiden University; Leiden University Medical Center (LUMC); University of Duisburg Essen; Teva Pharmaceutical Industries; Teva Pharmaceutical Industries USA; Teva Pharmaceutical Industries; University of Copenhagen	Teva Pharmaceuticals	Teva Pharmaceuticals(Teva Pharmaceutical Industries)	Teva Pharmaceuticals.	257	ELSEVIER SCIENCE INC	NEW YORK	STE 800, 230 PARK AVE, NEW YORK, NY 10169 USA	0140-6736	1474-547X	SEP 21	2019	394	10203	1030	1040	10.1016/S0140-6736(19)31946-4	31427046
Cao, Y; Welch, KMA; Aurora, S; Vikingstad, EM	Functional MRI-BOLD of visually triggered headache in patients with migraine	ARCHIVES OF NEUROLOGY	Case Western Reserve Univ, Henry Ford Hlth Sci Ctr, Dept Neurol, Headache Res Ctr, Detroit, MI USA; Case Western Reserve Univ, Henry Ford Hlth Sci Ctr, Dept Neurol, NMR Res Ctr, Detroit, MI USA	University System of Ohio; Case Western Reserve University; Henry Ford Health System; Henry Ford Hospital; University System of Ohio; Case Western Reserve University; Henry Ford Health System; Henry Ford Hospital	NINDS NIH HHS [P50 NS32399] Funding Source: Medline	NINDS NIH HHS(United States Department of Health & Human ServicesNational Institutes of Health (NIH) - USANIH National Institute of Neurological Disorders & Stroke (NINDS))		290	AMER MEDICAL ASSOC	CHICAGO	515 N STATE ST, CHICAGO, IL 60610 USA	0003-9942		MAY	1999	56	5	548	554	10.1001/archneur.56.5.548	10328249
Detke, HC; Goadsby, PJ; Wang, SF; Friedman, DI; Selzler, KJ; Aurora, SK	Galcanezumab in chronic migraine The randomized, double-blind, placebo-controlled REGAIN study	NEUROLOGY	[Detke, Holland C.; Wang, Shufang; Selzler, Katherine J.; Aurora, Sheena K.] Eli Lilly & Co, Indianapolis, IN 46285 USA; [Goadsby, Peter J.] Kings Coll London, NIHR Wellcome Trust Kings Clin Res Facil, Dept Neurol, London, England; [Goadsby, Peter J.] Univ Calif San Francisco, San Francisco, CA 94143 USA; Univ Texas Southwestern Med Ctr Dallas, Dept Neurol, Dallas, TX USA; Univ Texas Southwestern…	Eli Lilly; University of London; King's College London; University of California System; University of California San Francisco; University of Texas System; University of Texas Southwestern Medical Center Dallas; University of Texas System; University of Texas Southwestern Medical Center Dallas	Eli Lilly and Company	Eli Lilly and Company(Eli Lilly)	Study was funded by Eli Lilly and Company. This work has been reported previously at the American Headache Society and International Headache Society meetings in 2017.	380	LIPPINCOTT WILLIAMS & WILKINS	PHILADELPHIA	TWO COMMERCE SQ, 2001 MARKET ST, PHILADELPHIA, PA 19103 USA	0028-3878	1526-632X	DEC 11	2018	91	24	E2211	E2221	10.1212/WNL.0000000000006640	30446596	hybrid, Green Published
Mulder, EJ; van Baal, C; Gaist, D; Kallela, M; Kaprio, J; Svensson, DA; Nyholt, DR; Martin, NG; MacGregor, AJ; Cherkas, LF; Boomsma, DI; Palotie, A	Genetic and environmental influences on migraine: A twin study across six countries	TWIN RESEARCH	Vrije Univ Amsterdam, FPP, Dept Biol Psychol, Van Der Boechorststr 1,Room 1F-58, NL-1081 BT Amsterdam, Netherlands; Univ So Denmark, Odense, Denmark; Odense Univ Hosp, Dept Neurol, DK-5000 Odense, Denmark; Univ Helsinki, Cent Hosp, Helsinki, Finland; Karolinska Inst, Stockholm, Sweden; Queensland Inst Med Res, Brisbane, Qld 4006, Australia; St Thomas Hosp, Twin Res & Genet Epidemiol Unit, London,…	Vrije Universiteit Amsterdam; University of Southern Denmark; University of Southern Denmark; Odense University Hospital; University of Helsinki; Helsinki University Central Hospital; Karolinska Institutet; QIMR Berghofer Medical Research Institute; Guy's & St Thomas' NHS Foundation Trust; University of Helsinki; Finland National Institute for Health & Welfare; University of Helsinki; University …				277	AUSTRALIAN ACAD PRESS	BOWEN HILLS	32 JEAYS ST, BOWEN HILLS, QLD 4006, AUSTRALIA	1369-0523		OCT	2003	6	5	422	431	10.1375/136905203770326420	14624726	Bronze
Freilinger, T; Anttila, V; de Vries, B; Malik, R; Kallela, M; Terwindt, GM; Pozo-Rosich, P; Winsvold, B; Nyholt, DR; van Oosterhout, WPJ; Artto, V; Todt, U; Hämäläinen, E; Fernández-Morales, J; Louter, MA; Kaunisto, MA; Schoenen, J; Raitakari, O; Lehtimäki, T; Vila-Pueyo, M; Göbel, H; Wichmann, E; Sintas, C; Uitterlinden, AG; Hofman, A; Rivadeneira, F; Heinze, A; Tronvik, E; van Duijn, CM; Kaprio…	Genome-wide association analysis identifies susceptibility loci for migraine without aura	NATURE GENETICS	[Anttila, Verneri; Winsvold, Bendik; Hamalainen, Eija; Fernandez-Morales, Jessica; Palotie, Aarno] Wellcome Trust Sanger Inst, Cambridge, England; [Freilinger, Tobias; Malik, Rainer; Dichgans, Martin] Klinikum Univ Munchen, Inst Stroke & Dementia Res, Munich, Germany; [Freilinger, Tobias] Klinikum Univ Munchen, Dept Neurol, Munich, Germany; [Anttila, Verneri; Hamalainen, Eija; Kaunisto, Mari A.; …	Wellcome Trust Sanger Institute; University of Munich; University of Munich; University of Helsinki; Leiden University - Excl LUMC; Leiden University; Leiden University Medical Center (LUMC); University of Helsinki; Helsinki University Central Hospital; Leiden University - Excl LUMC; Leiden University; Leiden University Medical Center (LUMC); Autonomous University of Barcelona; Hospital Universit…	German Federal Ministry of Education and Research (BMBF) [01GS08121]; Spanish Ministry of Science and Innovation [SAF2009-13182-C03]; Agencia de Gestio d'Ajuts Universitaris i de Recerca (AGAUR) [2009SGR78, 2009SGR971]; Vascular Dementia Research Foundation; Netherlands Organization for Health Research and Development (ZonMw) [90700217]; VIDI (ZonMw) [91711319]; Netherlands Organisation for Scien…	German Federal Ministry of Education and Research (BMBF)(Federal Ministry of Education & Research (BMBF)); Spanish Ministry of Science and Innovation(Ministry of Science and Innovation, Spain (MICINN)Spanish Government); Agencia de Gestio d'Ajuts Universitaris i de Recerca (AGAUR)(Agencia de Gestio D'Ajuts Universitaris de Recerca Agaur (AGAUR)); Vascular Dementia Research Foundation; Netherlands…	We wish to thank all individuals in the respective cohorts for their generous participation. This work was supported by the German Federal Ministry of Education and Research (BMBF) (grant 01GS08121 to M.D., along with support to E.W. in the context of the German National Genome Research Network, (NGFN-2 and NGFN-plus) for the Heinz Nixdorf Recall Study); the Spanish Ministry of Science and Innova…	266	NATURE PUBLISHING GROUP	NEW YORK	75 VARICK ST, 9TH FLR, NEW YORK, NY 10013-1917 USA	1061-4036	1546-1718	JUL	2012	44	7	777	U205	10.1038/ng.2307	22683712	Green Accepted
Anttila, V; Stefansson, H; Kallela, M; Todt, U; Terwindt, GM; Calafato, MS; Nyholt, DR; Dimas, AS; Freilinger, T; Müller-Myhsok, B; Artto, V; Inouye, M; Alakurtti, K; Kaunisto, MA; Hamalainen, E; de Vries, B; Stam, AH; Weller, CM; Heinze, A; Heinze-Kuhn, K; Goebel, I; Borck, G; Göbel, H; Steinberg, S; Wolf, C; Björnsson, A; Gudmundsson, G; Kirchmann, M; Hauge, A; Werge, T; Schoenen, J; Eriksson, …	Genome-wide association study of migraine implicates a common susceptibility variant on 8q22.1	NATURE GENETICS	[Anttila, Verneri; Inouye, Michael; Alakurtti, Kirsi; Barrett, Jeffrey] Wellcome Trust Sanger Inst, Cambridge, England; [Anttila, Verneri; Alakurtti, Kirsi; Kaunisto, Mari A.; Haemaelaeinen, Eija; Kaprio, Jaakko; Peltonen, Leena; Wessman, Maija; Palotie, Aarno] Univ Helsinki, Inst Mol Med Finland FIMM, Helsinki, Finland; [Stefansson, Hreinn; Steinberg, Stacy; Bjoernsson, Asgeir; Stefansson, Kari]…	Wellcome Trust Sanger Institute; University of Helsinki; University of Helsinki; Helsinki University Central Hospital; University of Cologne; University of Cologne; University of Cologne; Leiden University - Excl LUMC; Leiden University; Leiden University Medical Center (LUMC); University of Cambridge; QIMR Berghofer Medical Research Institute; University of Oxford; Wellcome Centre for Human Gene…	Wellcome Trust [WT089062]; Academy of Finland [200923, 00213]; Helsinki University Central Hospital; Academy of Finland Center of Excellence for Complex Disease Genetics; EuroHead project [LSM-CT-2004-504837]; Helsinki Biomedical Graduate School; Finnish Cultural Foundation; Finnish Neurology Foundation; Biomedicum Helsinki Foundation; Cambridge Biomedical Research Centre; Australian National Hea…	Wellcome Trust(Wellcome Trust); Academy of Finland(Research Council of Finland); Helsinki University Central Hospital; Academy of Finland Center of Excellence for Complex Disease Genetics(Research Council of Finland); EuroHead project(European Union (EU)); Helsinki Biomedical Graduate School; Finnish Cultural Foundation(Finnish Cultural FoundationFinnish IT center for science); Finnish Neurology …	We wish to thank all individuals in the respective cohorts for their generous participation. This work was supported by the Wellcome Trust (grant number WT089062) and, among others, by the Academy of Finland (200923 to AP, 00213 to M. W.); the Helsinki University Central Hospital (to M. Kallela., M. F., V. Artto and S. V.); the Academy of Finland Center of Excellence for Complex Disease Genetics;…	297	NATURE PUBLISHING GROUP	NEW YORK	75 VARICK ST, 9TH FLR, NEW YORK, NY 10013-1917 USA	1061-4036	1546-1718	OCT	2010	42	10	869	+	10.1038/ng.652	20802479	Green Accepted
Chasman, DI; Schürks, M; Anttila, V; de Vries, B; Schminke, U; Launer, LJ; Terwindt, GM; van den Maagdenberg, AMJM; Fendrich, K; Völzke, H; Ernst, F; Griffiths, LR; Buring, JE; Kallela, M; Freilinger, T; Kubisch, C; Ridker, PM; Palotie, A; Ferrari, MD; Hoffmann, W; Zee, RYL; Kurth, T	Genome-wide association study reveals three susceptibility loci for common migraine in the general population	NATURE GENETICS	[Chasman, Daniel I.; Schuerks, Markus; Buring, Julie E.; Ridker, Paul M.; Zee, Robert Y. L.; Kurth, Tobias] Harvard Univ, Brigham & Womens Hosp, Sch Med, Div Prevent Med,Dept Med, Boston, MA 02115 USA; [Chasman, Daniel I.; Ridker, Paul M.] Harvard Univ, Brigham & Womens Hosp, Sch Med, Donald W Reynolds Ctr Cardiovasc Dis Prevent, Boston, MA 02115 USA; [Schuerks, Markus] Univ Hosp Essen, Dept Neur…	Harvard University; Harvard Medical School; Brigham & Women's Hospital; Harvard University; Brigham & Women's Hospital; Harvard Medical School; University of Duisburg Essen; Wellcome Trust Sanger Institute; University of Helsinki; Leiden University - Excl LUMC; Leiden University; Leiden University Medical Center (LUMC); Universitat Greifswald; National Institutes of Health (NIH) - USA; NIH Nation…	National Institute of Neurological Disorders and Stroke [NS-061836]; National Heart, Lung, and Blood Institute [HL-043851, HL-080467, HL-099355]; National Cancer Institute [CA-47988]; Donald W. Reynolds Foundation; Leducq Foundation; Netherlands Organisation for Scientific Research (NWO) [918.56.602]; Spinoza grants; Center for Medical Systems Biology (CMSB) [050-060-409]; Ministry of Health, Wel…	National Institute of Neurological Disorders and Stroke(United States Department of Health & Human ServicesNational Institutes of Health (NIH) - USANIH National Institute of Neurological Disorders & Stroke (NINDS)); National Heart, Lung, and Blood Institute(United States Department of Health & Human ServicesNational Institutes of Health (NIH) - USANIH National Heart Lung & Blood Institute (NHLBI)…	This study is supported by a grant from the National Institute of Neurological Disorders and Stroke (NS-061836). The Women's Health Study and the Women's Genome Health Study are supported by grants from the National Heart, Lung, and Blood Institute (HL-043851, HL-080467 and HL-099355) and the National Cancer Institute (CA-47988). Part of the research for this work was supported by grants from the…	321	NATURE PUBLISHING GROUP	NEW YORK	75 VARICK ST, 9TH FLR, NEW YORK, NY 10013-1917 USA	1061-4036	1546-1718	JUL	2011	43	7	695	U116	10.1038/ng.856	21666692	Green Accepted, Green Published
Anttila, V; Winsvold, BS; Gormley, P; Kurth, T; Bettella, F; McMahon, G; Kallela, M; Malik, R; de Vries, B; Terwindt, G; Medland, SE; Todt, U; McArdle, WL; Quaye, L; Koiranen, M; Ikram, MA; Lehtimäki, T; Stam, AH; Ligthart, L; Wedenoja, J; Dunham, I; Neale, BM; Palta, P; Hamalainen, E; Schürks, M; Rose, LM; Buring, JE; Ridker, PM; Steinberg, S; Stefansson, H; Jakobsson, F; Lawlor, DA; Evans, DM; …	Genome-wide meta-analysis identifies new susceptibility loci for migraine	NATURE GENETICS	[Anttila, Verneri; Winsvold, Bendik S.; Gormley, Padhraig; Palta, Priit; Hamalainen, Eija; Palotie, Aarno] Wellcome Trust Sanger Inst, Cambridge, England; [Anttila, Verneri; Palta, Priit; Hamalainen, Eija; Kaunisto, Mari A.; Kaprio, Jaakko; Wessman, Maija; Palotie, Aarno] Univ Helsinki, FIMM, Helsinki, Finland; [Anttila, Verneri; Neale, Benjamin M.; Rossin, Elizabeth; Lage, Kasper; Daly, Mark J.]…	Wellcome Trust Sanger Institute; University of Helsinki; Harvard University; Massachusetts General Hospital; Harvard University; Harvard Medical School; Harvard University; Massachusetts Institute of Technology (MIT); Broad Institute; University of Oslo; University of Oslo; Institut National de la Sante et de la Recherche Medicale (Inserm); Universite de Bordeaux; Harvard University; Brigham & Wo…	Intramural NIH HHS [Z01 AG000949-02] Funding Source: Medline; Medical Research Council [MC_UU_12013/4, G1001799, MC_UU_12013/1, MC_UU_12013/5, G9815508, G0802462] Funding Source: Medline; NIAAA NIH HHS [K05 AA017688] Funding Source: Medline; NIGMS NIH HHS [T32 GM007753] Funding Source: Medline; Wellcome Trust [089062, 092731] Funding Source: Medline; MRC [MC_UU_12013/1, MC_UU_12013/4, G1001799, G…	Intramural NIH HHS(United States Department of Health & Human ServicesNational Institutes of Health (NIH) - USA); Medical Research Council(UK Research & Innovation (UKRI)Medical Research Council UK (MRC)); NIAAA NIH HHS(United States Department of Health & Human ServicesNational Institutes of Health (NIH) - USANIH National Institute on Alcohol Abuse & Alcoholism (NIAAA)); NIGMS NIH HHS(United Sta…		305	NATURE PUBLISHING GROUP	NEW YORK	75 VARICK ST, 9TH FLR, NEW YORK, NY 10013-1917 USA	1061-4036	1546-1718	AUG	2013	45	8	912	U255	10.1038/ng.2676	23793025	Green Accepted
Natoli, JL; Manack, A; Dean, B; Butler, Q; Turkel, CC; Stovner, L; Lipton, RB	Global prevalence of chronic migraine: A systematic review	CEPHALALGIA	[Natoli, J. L.; Dean, B.; Butler, Q.] Cerner LifeSci Beverly Hills, Irvine, CA 90212 USA; [Manack, A.; Turkel, C. C.] Allergan Pharmaceut Inc, Irvine, CA USA; [Stovner, L.] St Olavs Hosp, Norwegian Natl Headache Ctr, Trondheim, Norway; [Stovner, L.] Norwegian Univ Sci & Technol, Dept Neurosci, N-7034 Trondheim, Norway; [Lipton, R. B.] Albert Einstein Coll Med, Bronx, NY 10467 USA	AbbVie; Allergan; Norwegian University of Science & Technology (NTNU); Norwegian University of Science & Technology (NTNU); Yeshiva University; Montefiore Medical Center; Albert Einstein College of Medicine	Allergan, Inc.	Allergan, Inc.(AbbVieAllergan)	The authors thank Nirav Shah, MD, MPH, for his valuable feedback on this manuscript. The research presented in this paper was supported by Allergan, Inc. Employees for Allergan, Inc. were involved in the methodological design of the systematic literature review and helped write and edit drafts of this manuscript. They were not primarily involved in decisions regarding the included literature, man…	509	SAGE PUBLICATIONS LTD	LONDON	1 OLIVERS YARD, 55 CITY ROAD, LONDON EC1Y 1SP, ENGLAND	0333-1024	1468-2982	MAY	2010	30	5	599	609	10.1111/j.1468-2982.2009.01941.x	19614702
Stovner, LJ; Nichols, E; Steiner, TJ; Abd-Allah, F; Abdelalim, A; Al-Raddadi, RM; Ansha, MG; Barac, A; Bensenor, IM; Doan, LP; Edessa, D; Endres, M; Foreman, KJ; Gankpe, FG; Gopalkrishna, G; Goulart, AC; Gupta, R; Hankey, GJ; Hay, SI; Hegazy, MI; Hilawe, EH; Kasaeian, A; Kassa, DH; Khalil, I; Khang, YH; Khubchandani, J; Kim, YJ; Kokubo, Y; Mohammed, MA; Moradi-Lakeh, M; Nguyen, HLT; Nirayo, YL; Q…	Global, regional, and national burden of migraine and tension-type headache, 1990-2016: a systematic analysis for the Global Burden of Disease Study 2016	LANCET NEUROLOGY	[Stovner, Lars Jacob] Norwegian Univ Sci & Technol, Neuromed & Movement Sci, Trondheim, Norway; [Stovner, Lars Jacob; Steiner, Timothy J.] St Olavs Hosp, Norwegian Advisory Unit Headaches, Trondheim, Norway; [Nichols, Emma; Foreman, Kyle J.; Hay, Simon I.; Khalil, Ibrahim; Smith, Mari; Feigin, Valery L.; Vos, Theo; Murray, Christopher J. L.] Univ Washington, Inst Hlth Metr & Evaluat, Seattle, WA …	Norwegian University of Science & Technology (NTNU); Norwegian University of Science & Technology (NTNU); University of Washington; University of Washington Seattle; Institute for Health Metrics & Evaluation; Imperial College London; Egyptian Knowledge Bank (EKB); Cairo University; King Abdulaziz University; Clinical Centre of Serbia; University of Belgrade; Universidade de Sao Paulo; Universidad…	Bill AMP; Melinda Gates Foundation; National Research Foundation of Korea [21B20130012562] Funding Source: Korea Institute of Science & Technology Information (KISTI), National Science & Technology Information Service (NTIS)	Bill AMP; Melinda Gates Foundation(CGIAR); National Research Foundation of Korea(National Research Foundation of Korea)	Bill & Melinda Gates Foundation.	1301	ELSEVIER SCIENCE INC	NEW YORK	STE 800, 230 PARK AVE, NEW YORK, NY 10169 USA	1474-4422	1474-4465	NOV	2018	17	11	954	976	10.1016/S1474-4422(18)30387-9	30507391	Green Published, hybrid
Tfelt-Hansen, P; Pascual, J; Ramadan, N; Dahlöf, C; D'Amico, D; Diener, HC; Hansen, JM; Lanteri-Minet, M; Loder, E; McCrory, D; Plancade, S; Schwedt, T	Guidelines for controlled trials of drugs in migraine: Third edition. A guide for investigators	CEPHALALGIA	[Tfelt-Hansen, Peer; Hansen, Jakob Moller] Univ Copenhagen, Glostrup Hosp, Dept Neurol, Danish Headache Ctr, DK-2600 Glostrup, Denmark; [Pascual, Julio] Univ Hosp Cent Asturias, Asturias, Spain; [Dahlof, Carl] Sahlgrens Univ Hosp, Gothenburg, Sweden; [D'Amico, Domenico] IRCCS Fdn, Milan, Italy; [Diener, Hans-Christopher] Univ Duisberg Essen, Essen, Germany; [Lanteri-Minet, Michel] CHU Nice, Nice,…	University of Copenhagen; Sahlgrenska University Hospital; University of Duisburg Essen; CHU Nice; Harvard University; Brigham & Women's Hospital; Duke University; UiT The Arctic University of Tromso; Washington University (WUSTL)				310	SAGE PUBLICATIONS LTD	LONDON	1 OLIVERS YARD, 55 CITY ROAD, LONDON EC1Y 1SP, ENGLAND	0333-1024	1468-2982	JAN	2012	32	1	6	38	10.1177/0333102411417901	22384463	Green Submitted
Tfelt-Hansen, P; Block, G; Dahlöf, C; Diener, HC; Ferrari, MD; Goadsby, PJ; Guidetti, V; Jones, B; Lipton, RB; Massiou, H; Meinert, C; Sandrini, G; Steiner, T; Winter, PBO	Guidelines for controlled trials of drugs in migraine:: second edition	CEPHALALGIA	Univ Copenhagen, Glostrup Hosp, Dept Neurol, DK-2600 Glostrup, Denmark	University of Copenhagen				529	SAGE PUBLICATIONS LTD	LONDON	1 OLIVERS YARD, 55 CITY ROAD, LONDON EC1Y 1SP, ENGLAND	0333-1024	1468-2982	NOV	2000	20	9	765	786	10.1046/j.1468-2982.2000.00117.x.	11167908
Silberstein, S; Tfelt-Hansen, P; Dodick, DW; Limmroth, V; Lipton, RB; Pascual, J; Wang, SJ	Guidelines for controlled trials of prophylactic treatment of chronic migraine in adults	CEPHALALGIA	[Silberstein, S.] Thomas Jefferson Univ Hosp, Jefferson Headache Ctr, Philadelphia, PA 19107 USA; [Tfelt-Hansen, P.] Univ Copenhagen, Glostrup Hosp, Dept Neurol, Danish Headache Ctr, Glostrup, Denmark; [Dodick, D. W.] Mayo Clin, Dept Neurol, Scottsdale, AZ USA; [Limmroth, V.] Cologne City Hosp, Dept Neurol, Cologne, Germany; [Lipton, R. B.] Albert Einstein Coll Med, Dept Neurol, Bronx, NY USA; [L…	Jefferson University; University of Copenhagen; Mayo Clinic; Mayo Clinic Phoenix; Yeshiva University; Montefiore Medical Center; Albert Einstein College of Medicine; National Yang Ming Chiao Tung University				252	SAGE PUBLICATIONS LTD	LONDON	1 OLIVERS YARD, 55 CITY ROAD, LONDON EC1Y 1SP, ENGLAND	0333-1024	1468-2982	MAY	2008	28	5	484	495	10.1111/j.1468-2982.2008.01555.x	18294250	Bronze
De Fusco, M; Marconi, R; Silvestri, L; Atorino, L; Rampoldi, L; Morgante, L; Ballabio, A; Aridon, P; Casari, G	Haploinsufficiency of ATP1A2 encoding the Na+/K+ pump α2 subunit associated with familial hemiplegic migraine type 2	NATURE GENETICS	San Raffaele Sci Inst, Human Mol Genet Unit, I-20132 Milan, Italy; Misericordia Hosp, Dept Neurol, Grosseto, Italy; Univ Messina, Dept Neurosci, Messina, Italy; Univ Naples 2, Fac Med, Naples, Italy; Univ Naples 2, Telethon Inst Genet & Med, Naples, Italy; Univ Palermo, Inst Neuropsychiat, Palermo, Italy	Vita-Salute San Raffaele University; IRCCS Ospedale San Raffaele; University of Messina; Universita della Campania Vanvitelli; Fondazione Telethon; Telethon Institute of Genetics & Medicine (TIGEM); Universita della Campania Vanvitelli; University of Palermo	Telethon [TGM06S01, F.1, TGM03S01] Funding Source: Medline	Telethon(Fondazione Telethon)		759	NATURE AMERICA INC	NEW YORK	345 PARK AVE SOUTH, NEW YORK, NY 10010-1707 USA	1061-4036		FEB	2003	33	2	192	196	10.1038/ng1081	12539047
Breslau, N; Schultz, LR; Stewart, WF; Lipton, RB; Lucia, VC; Welch, KMA	Headache and major depression - Is the association specific to migraine?	NEUROLOGY	Henry Ford Hlth Syst, Dept Psychiat, Detroit, MI 48202 USA; Henry Ford Hlth Syst, Dept Biostat & Res Epidemiol, Detroit, MI 48202 USA; Case Western Reserve Univ, Sch Med, Dept Psychiat, Cleveland, OH 44106 USA; Univ Michigan, Sch Med, Dept Psychiat, Ann Arbor, MI USA; Innovat Med Res, Baltimore, MD USA; Univ Kansas, Sch Med, Kansas, MS USA	Henry Ford Health System; Henry Ford Hospital; Henry Ford Health System; Henry Ford Hospital; University System of Ohio; Case Western Reserve University; University of Michigan System; University of Michigan; University of Kansas				390	LIPPINCOTT WILLIAMS & WILKINS	PHILADELPHIA	TWO COMMERCE SQ, 2001 MARKET ST, PHILADELPHIA, PA 19103 USA	0028-3878	1526-632X	JAN 25	2000	54	2	308	313	10.1212/WNL.54.2.308	10668688
Kelman, L; Rains, JC	Headache and sleep: Examination of sleep patterns and complaints in a large clinical sample of migraineurs	HEADACHE	Headache Ctr Atlanta, Atlanta, GA 30342 USA; Elliot Hosp, Ctr Sleep Evaluat, Manchester, NH USA; Dartmouth Coll Sch Med, Dept Psychiat, Lebanon, NH USA	Dartmouth College				290	WILEY	HOBOKEN	111 RIVER ST, HOBOKEN 07030-5774, NJ USA	0017-8748	1526-4610	JUL-AUG	2005	45	7	904	910	10.1111/j.1526-4610.2005.05159.x	15985108
Olesen, J	Headache Classification Committee of the International Headache Society (IHS) The International Classification of Headache Disorders, 3rd edition	CEPHALALGIA	[Olesen, Jes] Int Headache Soc, Headache Classificat Comm, London, England					5453	SAGE PUBLICATIONS LTD	LONDON	1 OLIVERS YARD, 55 CITY ROAD, LONDON EC1Y 1SP, ENGLAND	0333-1024	1468-2982	JAN	2018	38	1	1	211	10.1177/0333102417738202	29368949	Bronze
Denuelle, M; Fabre, N; Payoux, P; Chollet, F; Geraud, G	Hypothalamic activation in spontaneous migraine attacks	HEADACHE	Hop Rangueil, Serv Neurol, F-31059 Toulouse, France; INSERM, U825, Toulouse, France	Universite de Toulouse; Universite Toulouse III - Paul Sabatier; CHU de Toulouse; Institut National de la Sante et de la Recherche Medicale (Inserm)				329	WILEY	HOBOKEN	111 RIVER ST, HOBOKEN 07030-5774, NJ USA	0017-8748	1526-4610	NOV-DEC	2007	47	10	1418	1426	10.1111/j.1526-4610.2007.00776.x	18052951	Bronze
Katsarava, Z; Schneeweiss, S; Kurth, T; Kroener, U; Fritsche, G; Eikermann, A; Diener, HC; Limmroth, V	Incidence and predictors for chronicity of headache in patients with episodic migraine	NEUROLOGY	Univ Essen Gesamthsch, Univ Hosp Essen, Dept Neurol, D-45122 Essen, Germany; Harvard Univ, Brigham & Womens Hosp, Sch Med, Dept Med,Div Pharmacoepidemiol & Pharmacoecon, Boston, MA 02115 USA; Harvard Univ, Brigham & Womens Hosp, Sch Med, Dept Med,Div Prevent Med & Aging, Boston, MA 02115 USA	University of Duisburg Essen; Harvard University; Brigham & Women's Hospital; Harvard Medical School; Harvard University; Harvard Medical School; Brigham & Women's Hospital				316	LIPPINCOTT WILLIAMS & WILKINS	PHILADELPHIA	TWO COMMERCE SQ, 2001 MARKET ST, PHILADELPHIA, PA 19103 USA	0028-3878	1526-632X	MAR 9	2004	62	5	788	790	10.1212/01.WNL.0000113747.18760.D2	15007133
Kruit, MC; Launer, LJ; Ferrari, MD; van Buchem, MA	Infarcts in the posterior circulation territory in migraine. The population-based MRI CAMERA study	BRAIN	Leiden Univ, Med Ctr, Dept Radiol, NL-2300 RC Leiden, Netherlands; Leiden Univ, Med Ctr, Dept Neurol, NL-2300 RC Leiden, Netherlands; Natl Inst Publ Hlth & Environm, Dept Chron Dis & Environm Epidemiol, NL-3720 BA Bilthoven, Netherlands; NIA, Lab Epidemiol Demog & Biometry, NIH, Bethesda, MD 20892 USA	Leiden University; Leiden University Medical Center (LUMC); Leiden University - Excl LUMC; Leiden University; Leiden University Medical Center (LUMC); Leiden University - Excl LUMC; Netherlands National Institute for Public Health & the Environment; National Institutes of Health (NIH) - USA; NIH National Institute on Aging (NIA)				271	OXFORD UNIV PRESS	OXFORD	GREAT CLARENDON ST, OXFORD OX2 6DP, ENGLAND	0006-8950	1460-2156	SEP	2005	128		2068	2077	10.1093/brain/awh542	16006538
Cernuda-Morollón, E; Larrosa, D; Ramón, C; Vega, J; Martínez-Camblor, P; Pascual, J	Interictal increase of CGRP levels in peripheral blood as a biomarker for chronic migraine	NEUROLOGY	[Cernuda-Morollon, Eva; Larrosa, Davinia; Ramon, Cesar; Vega, Juan; Pascual, Julio] Univ Hosp Cent Asturias, Serv Neurol, Neurosci Area, Oviedo, Asturias, Spain; [Cernuda-Morollon, Eva; Larrosa, Davinia; Ramon, Cesar; Vega, Juan; Pascual, Julio] Univ Hosp Cent Asturias, Fac Med, Oviedo, Asturias, Spain; [Cernuda-Morollon, Eva; Larrosa, Davinia; Ramon, Cesar; Vega, Juan; Pascual, Julio] INEUROPA, …		FISSS grant (Fondos Feder, ISCIII, Ministry of Education, Spain) [PI11/00889]	FISSS grant (Fondos Feder, ISCIII, Ministry of Education, Spain)	Supported by the PI11/00889 FISSS grant (Fondos Feder, ISCIII, Ministry of Education, Spain).	328	LIPPINCOTT WILLIAMS & WILKINS	PHILADELPHIA	TWO COMMERCE SQ, 2001 MARKET ST, PHILADELPHIA, PA 19103 USA	0028-3878	1526-632X	OCT 1	2013	81	14	1191	1196	10.1212/WNL.0b013e3182a6cb72	23975872
Bolay, H; Reuter, U; Dunn, AK; Huang, ZH; Boas, DA; Moskowitz, MA	Intrinsic brain activity triggers trigeminal meningeal afferents in a migraine model	NATURE MEDICINE	Harvard Univ, Massachusetts Gen Hosp, Sch Med, Stroke & Neurovasc Regulat Lab, Boston, MA 02114 USA; Harvard Univ, Massachusetts Gen Hosp, Sch Med, Dept Radiol,NMR Ctr, Boston, MA USA	Harvard University; Massachusetts General Hospital; Harvard Medical School; Harvard University; Harvard Medical School; Massachusetts General Hospital	NINDS NIH HHS [1R29NS38842, K25 NS41291, 2P01 NS10828] Funding Source: Medline	NINDS NIH HHS(United States Department of Health & Human ServicesNational Institutes of Health (NIH) - USANIH National Institute of Neurological Disorders & Stroke (NINDS))		1010	NATURE AMERICA INC	NEW YORK	345 PARK AVE SOUTH, NEW YORK, NY 10010-1707 USA	1078-8956		FEB	2002	8	2	136	142	10.1038/nm0202-136	11821897
Levy, D; Burstein, R; Kainz, V; Jakubowski, M; Strassman, AM	Mast cell degranulation activates a pain pathway underlying migraine headache	PAIN	Harvard Med Sch, Harvard Inst Med, Beth Israel Deaconess Med Ctr, Dept Anethesia Crit Care & Pain Med, Boston, MA 02115 USA	Harvard University; Harvard Medical School; Beth Israel Deaconess Medical Center	NIDCR NIH HHS [R01 DE013347-05, R01 DE013347] Funding Source: Medline; NINDS NIH HHS [R01 NS046502, R01 NS032534, R01NS046502, R01 NS046502-04, R01NS032534] Funding Source: Medline	NIDCR NIH HHS(United States Department of Health & Human ServicesNational Institutes of Health (NIH) - USANIH National Institute of Dental & Craniofacial Research (NIDCR)); NINDS NIH HHS(United States Department of Health & Human ServicesNational Institutes of Health (NIH) - USANIH National Institute of Neurological Disorders & Stroke (NINDS))		314	ELSEVIER SCIENCE BV	AMSTERDAM	PO BOX 211, 1000 AE AMSTERDAM, NETHERLANDS	0304-3959		JUL	2007	130	1-2	166	176	10.1016/j.pain.2007.03.012	17459586	Green Accepted
Hadjikhani, N; del Rio, MS; Wu, O; Schwartz, D; Bakker, D; Fischl, B; Kwong, KK; Cutrer, FM; Rosen, BR; Tootell, RBH; Sorensen, AG; Moskowitz, MA	Mechanisms of migraine aura revealed by functional MRI in human visual cortex	PROCEEDINGS OF THE NATIONAL ACADEMY OF SCIENCES OF THE UNITED STATES OF AMERICA	Harvard Univ, Massachusetts Gen Hosp, Sch Med, Dept Neurol,Nucl Magnet Resonance Ctr, Charlestown, MA 02129 USA; Harvard Univ, Massachusetts Gen Hosp, Sch Med, Stroke Neurovasc Lab, Charlestown, MA 02129 USA	Harvard University; Massachusetts General Hospital; Harvard University; Massachusetts General Hospital	NCRR NIH HHS [P41 RR014075, P41 RR 14075] Funding Source: Medline; NEI NIH HHS [EY 07980] Funding Source: Medline; NINDS NIH HHS [5 PO1 NS 35611, K08-NS01803A] Funding Source: Medline	NCRR NIH HHS(United States Department of Health & Human ServicesNational Institutes of Health (NIH) - USANIH National Center for Research Resources (NCRR)); NEI NIH HHS(United States Department of Health & Human ServicesNational Institutes of Health (NIH) - USANIH National Eye Institute (NEI)); NINDS NIH HHS(United States Department of Health & Human ServicesNational Institutes of Health (NIH) - …		1154	NATL ACAD SCIENCES	WASHINGTON	2101 CONSTITUTION AVE NW, WASHINGTON, DC 20418 USA	0027-8424		APR 10	2001	98	8	4687	4692	10.1073/pnas.071582498	11287655	Green Published
Gormley, P; Anttila, V; Winsvold, BS; Palta, P; Esko, T; Pers, TH; Farh, KH; Cuenca-Leon, E; Muona, M; Furlotte, NA; Kurth, T; Ingason, A; McMahon, G; Ligthart, L; Terwindt, GM; Kallela, M; Freilinger, TM; Ran, C; Gordon, SG; Stam, AH; Steinberg, S; Borck, G; Koiranen, M; Quaye, L; Adams, HHH; Lehtimäki, T; Sarin, AP; Wedenoja, J; Hinds, DA; Buring, JE; Schürks, M; Ridker, PM; Hrafnsdottir, MG; S…	Meta-analysis of 375,000 individuals identifies 38 susceptibility loci for migraine	NATURE GENETICS	[Gormley, Padhraig; Cuenca-Leon, Ester; Kurki, Mitja I.; Lee, Phil H.; Palotie, Aarno] Massachusetts Gen Hosp, Psychiat & Neurodevelopmental Genet Unit, Boston, MA 02114 USA; [Gormley, Padhraig; Anttila, Verneri; Farh, Kai-How; Cuenca-Leon, Ester; Kurki, Mitja I.; Huang, Hailiang; Byrnes, Andrea E.; Lee, Phil H.; Daly, Mark J.; Neale, Benjamin M.; Palotie, Aarno] Harvard Univ, Sch Med, Boston, MA…	Harvard University; Massachusetts General Hospital; Harvard University; Harvard Medical School; Harvard University; Massachusetts Institute of Technology (MIT); Broad Institute; Harvard University; Massachusetts Institute of Technology (MIT); Broad Institute; Wellcome Trust Sanger Institute; Harvard University; Massachusetts General Hospital; University of Oslo; University of Oslo; University of …	GTEx Consortium; MRC [MC_UU_12013/1, G0600705, MC_UU_00002/10, MR/N01104X/1, G1002319, MC_UP_A320_1004, MC_UU_12021/4, G1001799] Funding Source: UKRI	GTEx Consortium; MRC(UK Research & Innovation (UKRI)Medical Research Council UK (MRC))	We thank the numerous individuals who contributed to sample collection, storage, handling, phenotyping, and genotyping for each of the individual cohorts. We also acknowledge the important contribution to research made by the study participants. We are grateful to H. Zhao (QIMR Berghofer Medical Research Institute) for helpful correspondence on the pathway analyses. We acknowledge the GTEx Consor…	458	NATURE PORTFOLIO	BERLIN	HEIDELBERGER PLATZ 3, BERLIN, 14197, GERMANY	1061-4036	1546-1718	AUG	2016	48	8	856	+	10.1038/ng.3598	27322543	Green Accepted
Silberstein, SD	Migraine	LANCET	Thomas Jefferson Univ Hosp, Jefferson Headache Ctr, Philadelphia, PA 19107 USA	Jefferson University				366	ELSEVIER SCIENCE INC	NEW YORK	STE 800, 230 PARK AVE, NEW YORK, NY 10169 USA	0140-6736	1474-547X	JAN 31	2004	363	9406	381	391	10.1016/S0140-6736(04)15440-8	15070571
Dodick, DW	Migraine	LANCET	[Dodick, David W.] Mayo Clin, Dept Neurol, Phoenix, AZ 85054 USA	Mayo Clinic; Mayo Clinic Phoenix				399	ELSEVIER SCIENCE INC	NEW YORK	STE 800, 230 PARK AVE, NEW YORK, NY 10169 USA	0140-6736	1474-547X	MAR 31	2018	391	10127	1315	1330	10.1016/S0140-6736(18)30478-1	29523342
Ashina, M	Migraine	NEW ENGLAND JOURNAL OF MEDICINE	[Ashina, Messoud] Univ Copenhagen, Fac Hlth & Med Sci, Rigshosp Glostrup, Danish Headache Ctr, Valdemar Hansen Vej 5, DK-2600 Copenhagen, Denmark	University of Copenhagen				433	MASSACHUSETTS MEDICAL SOC	WALTHAM	WALTHAM WOODS CENTER, 860 WINTER ST,, WALTHAM, MA 02451-1413 USA	0028-4793	1533-4406	NOV 5	2020	383	19	1866	1876	10.1056/NEJMra1915327	33211930
Woldeamanuel, YW; Cowan, RP	Migraine affects 1 in 10 people worldwide featuring recent rise: A systematic review and meta-analysis of community-based studies involving 6 million participants	JOURNAL OF THE NEUROLOGICAL SCIENCES	[Woldeamanuel, Yohannes W.; Cowan, Robert P.] Stanford Univ, Sch Med, Dept Neurol & Neurol Sci, Stanford Headache & Facial Pain Program, 213 Quarry Rd, Palo Alto, CA 94304 USA	Stanford University				280	ELSEVIER	AMSTERDAM	RADARWEG 29, 1043 NX AMSTERDAM, NETHERLANDS	0022-510X	1878-5883	JAN 15	2017	372		307	315	10.1016/j.jns.2016.11.071	28017235
Bigal, ME; Kurth, T; Santanello, N; Buse, D; Golden, W; Robbins, M; Lipton, RB	Migraine and cardiovascular disease A population-based study	NEUROLOGY	[Santanello, N.] Merck Res Labs, Dept Outcomes Res, Whitehouse Stn, NJ USA; Merck Res Labs, Whitehouse Stn, NJ USA; [Bigal, M. E.; Buse, D.; Robbins, M.; Lipton, R. B.] Albert Einstein Coll Med, Dept Neurol, Bronx, NY 10467 USA; [Lipton, R. B.] Albert Einstein Coll Med, Dept Epidemiol & Populat Hlth, Bronx, NY 10467 USA; [Kurth, T.] Harvard Univ, Brigham & Womens Hosp, Sch Med, Dept Med,Div Preve…	Merck & Company; Merck & Company; Montefiore Medical Center; Albert Einstein College of Medicine; Yeshiva University; Yeshiva University; Montefiore Medical Center; Albert Einstein College of Medicine; Harvard University; Brigham & Women's Hospital; Harvard Medical School	National Headache Foundation; American Headache Society; Restless Legs Syndrome Foundation; McNeil Consumer & Specialty Pharmaceuticals; Merck Serono; Wyeth; NIH [HL091880-01, NS061836-01, PO1AG03949, PO1AG027734, RO1AG25119, K23AG030857, K23NS05140901A1, K23NS47256]; French National Research Agency; Migraine Research Foundation; Kirschtein National Service Research Award; Bayer Schering Pharma; …	National Headache Foundation; American Headache Society; Restless Legs Syndrome Foundation; McNeil Consumer & Specialty Pharmaceuticals; Merck Serono(Merck & Company); Wyeth(Wyeth); NIH(United States Department of Health & Human ServicesNational Institutes of Health (NIH) - USA); French National Research Agency(Agence Nationale de la Recherche (ANR)); Migraine Research Foundation; Kirschtein Nati…	Dr. Bigal has served on scientific advisory boards for Merck & Co. Inc., GlaxoSmithKline, AstraZeneca, and OMP; serves as Co-editor of the Abstract Section of Headache; has served on speakers' bureaus for and received speaker honoraria from Merck & Co. Inc., Pfizer Inc., and OMP; is a full-time employee of and holds stock and stock options in Merck & Co. Inc.; and has received research support fr…	272	LIPPINCOTT WILLIAMS & WILKINS	PHILADELPHIA	TWO COMMERCE SQ, 2001 MARKET ST, PHILADELPHIA, PA 19103 USA	0028-3878	1526-632X	FEB 23	2010	74	8	628	635	10.1212/WNL.0b013e3181d0cc8b	20147658	Green Published
Schürks, M; Rist, PM; Bigal, ME; Buring, JE; Lipton, RB; Kurth, T	Migraine and cardiovascular disease: systematic review and meta-analysis	BMJ-BRITISH MEDICAL JOURNAL	[Schuerks, Markus; Rist, Pamela M.; Buring, Julie E.; Kurth, Tobias] Harvard Univ, Sch Med, Brigham & Womens Hosp, Div Prevent Med,Dept Med, Boston, MA 02215 USA; [Rist, Pamela M.; Buring, Julie E.; Kurth, Tobias] Harvard Univ, Sch Publ Hlth, Dept Epidemiol, Boston, MA 02115 USA; [Bigal, Marcelo E.; Lipton, Richard B.] Albert Einstein Coll Med, Dept Neurol, Bronx, NY 10461 USA; [Bigal, Marcelo E.…	Harvard University; Brigham & Women's Hospital; Harvard Medical School; Harvard University; Harvard T.H. Chan School of Public Health; Montefiore Medical Center; Albert Einstein College of Medicine; Yeshiva University; Merck & Company; Yeshiva University; Montefiore Medical Center; Albert Einstein College of Medicine; Institut National de la Sante et de la Recherche Medicale (Inserm); Sorbonne Un…	Merck [IISP-35437]	Merck(Merck & Company)	This study was funded by an investigator initiated (TK) research grant from Merck (IISP-35437). The sponsor played no role in the study design or in the collection and analysis of the data.	457	BMJ PUBLISHING GROUP	LONDON	BRITISH MED ASSOC HOUSE, TAVISTOCK SQUARE, LONDON WC1H 9JR, ENGLAND	0959-535X	1756-1833	OCT 27	2009	339				10.1136/bmj.b3914	19861375	hybrid, Green Published
Minen, MT; De Dhaem, OB; Van Diest, AK; Powers, S; Schwedt, TJ; Lipton, R; Silbersweig, D	Migraine and its psychiatric comorbidities	JOURNAL OF NEUROLOGY NEUROSURGERY AND PSYCHIATRY	[Minen, Mia Tova] NYU, Langone Med Ctr, Dept Neurol, 240 East 38th St,20th Floor, New York, NY 10016 USA; [De Dhaem, Olivia Begasse] NYU, Langone Med Ctr, Dept Internal Med, New York, NY 10016 USA; [Van Diest, Ashley Kroon] Cincinnati Childrens Med Ctr, Div Behav Med & Clin Psychol, Cincinnati, OH USA; [Powers, Scott] Cincinnati Childrens Med Ctr, Headache Ctr, Off Clin & Translat Res, Ctr Child …	NYU Langone Medical Center; New York University; NYU Langone Medical Center; New York University; Cincinnati Children's Hospital Medical Center; Cincinnati Children's Hospital Medical Center; Mayo Clinic; Mayo Clinic Phoenix; Montefiore Medical Center; Albert Einstein College of Medicine; Yeshiva University; Harvard University; Brigham & Women's Hospital	Alder; Allergan; CoLucid; Electrocore; eNeura; Ethicon; Merck; Novartis; Labrys; Autonomic Technologies; Boston Scientific; Bristol Myers Squibb; Dr Reddys; Eli Lilly; Endo Pharmaceuticals; Informa; Migraine Research Fund; National Headache Foundation; NIH; Teva; Vedanta; Zogenix; Supernus	Alder; Allergan(AbbVieAllergan); CoLucid; Electrocore; eNeura; Ethicon; Merck(Merck & Company); Novartis(Novartis); Labrys; Autonomic Technologies; Boston Scientific(Boston Scientific); Bristol Myers Squibb(Bristol-Myers Squibb); Dr Reddys; Eli Lilly(Eli Lilly); Endo Pharmaceuticals; Informa; Migraine Research Fund; National Headache Foundation; NIH(United States Department of Health & Human Serv…	RL reports grants and personal fees from Alder, personal fees from Allergan, personal fees from CoLucid, grants and personal fees from Electrocore, personal fees and other from eNeura, personal fees from Ethicon, personal fees from Merck, grants and personal fees from Novartis, personal fees from Labrys, personal fees from Autonomic Technologies, personal fees from Boston Scientific, personal fee…	321	BMJ PUBLISHING GROUP	LONDON	BRITISH MED ASSOC HOUSE, TAVISTOCK SQUARE, LONDON WC1H 9JR, ENGLAND	0022-3050	1468-330X	JUL	2016	87	7	741	749	10.1136/jnnp-2015-312233	26733600	Bronze
Radtke, A; Lempert, T; Gresty, MA; Brookes, GB; Bronstein, AM; Neuhauser, H	Migraine and Meniere's disease - Is there a link?	NEUROLOGY	Humboldt Univ, Neurol Klin Charite, D-13353 Berlin, Germany; Natl Hosp Neurol & Neurosurg, London WC1N 3BG, England; Univ London Imperial Coll Sci Technol & Med, Div Neurosci & Psychol Med, London, England	Berlin Institute of Health; Free University of Berlin; Humboldt University of Berlin; Charite Universitatsmedizin Berlin; University of London; University College London; UCL Medical School; University College London Hospitals NHS Foundation Trust; Imperial College London	MRC [MC_U950770497] Funding Source: UKRI; Medical Research Council [MC_U950770497] Funding Source: Medline	MRC(UK Research & Innovation (UKRI)Medical Research Council UK (MRC)); Medical Research Council(UK Research & Innovation (UKRI)Medical Research Council UK (MRC))		261	LIPPINCOTT WILLIAMS & WILKINS	PHILADELPHIA	TWO COMMERCE SQ, 2001 MARKET ST, PHILADELPHIA, PA 19103 USA	0028-3878	1526-632X	DEC 10	2002	59	11	1700	1704	10.1212/01.WNL.0000036903.22461.39	12473755
Antonaci, F; Nappi, G; Galli, F; Manzoni, GC; Calabresi, P; Costa, A	Migraine and psychiatric comorbidity: a review of clinical findings	JOURNAL OF HEADACHE AND PAIN	[Antonaci, Fabio] Univ Consortium Adapt Disorders & Head pain UCADH, I-27100 Pavia, Italy; [Antonaci, Fabio; Nappi, Giuseppe; Costa, Alfredo] Univ Ctr Adapt Disorders & Head Pain UCADH, Pavia, Italy; [Antonaci, Fabio] Headache Med Ctr, Policlin Monza, Monza, Italy; [Galli, Federica] Univ Roma La Sapienza, Dept Child & Adolescent Neuropsychiat, Rome, Italy; [Manzoni, Gian Camillo] Univ Parma, Dept…	Sapienza University Rome; University of Parma; University of Perugia; Hospital Santa Maria della Misericordia				299	BMC	LONDON	CAMPUS, 4 CRINAN ST, LONDON N1 9XW, ENGLAND	1129-2369	1129-2377	APR	2011	12	2	115	125	10.1007/s10194-010-0282-4	21210177	gold, Green Published
Kurth, T; Gaziano, JM; Cook, NR; Logroscino, G; Diener, HC; Buring, JE	Migraine and risk of cardiovascular disease in women	JAMA-JOURNAL OF THE AMERICAN MEDICAL ASSOCIATION	Harvard Univ, Sch Med, Brigham & Womens Hosp, Dept Med,Div Prevent Med, Boston, MA 02215 USA; Harvard Univ, Sch Med, Brigham & Womens Hosp, Dept Med,Div Aging, Boston, MA USA; Harvard Univ, Sch Publ Hlth, Dept Epidemiol, Boston, MA 02115 USA; Boston VA Healthcare Syst, Massachusetts Vet Epidemiol Res & Informat Ctr, Boston, MA USA; Harvard Univ, Sch Med, Dept Ambulatory Care & Prevent, Boston, MA…	Harvard University; Harvard Medical School; Brigham & Women's Hospital; Harvard University; Harvard Medical School; Brigham & Women's Hospital; Harvard University; Harvard T.H. Chan School of Public Health; US Department of Veterans Affairs; Veterans Health Administration (VHA); Harvard University; VA Boston Healthcare System; Harvard University; Harvard Medical School; University of Duisburg Ess…	NCI NIH HHS [CA-47988] Funding Source: Medline; NHLBI NIH HHS [HL-43851] Funding Source: Medline	NCI NIH HHS(United States Department of Health & Human ServicesNational Institutes of Health (NIH) - USANIH National Cancer Institute (NCI)); NHLBI NIH HHS(United States Department of Health & Human ServicesNational Institutes of Health (NIH) - USANIH National Heart Lung & Blood Institute (NHLBI))		441	AMER MEDICAL ASSOC	CHICAGO	330 N WABASH AVE, STE 39300, CHICAGO, IL 60611-5885 USA	0098-7484	1538-3598	JUL 19	2006	296	3	283	291	10.1001/jama.296.3.283	16849661
Chang, CL; Donaghy, M; Poulter, N	Migraine and stroke in young women: case-control study	BMJ-BRITISH MEDICAL JOURNAL	Imperial Coll Sch Med, Dept Clin Pharmacol, Cardiovasc Studies Unit, London W2 1PG, England; Radcliffe Infirm, Dept Clin Neurol, Oxford OX2 6HE, England	Imperial College London; Radcliffe Infirmary				355	BMJ PUBLISHING GROUP	LONDON	BRITISH MED ASSOC HOUSE, TAVISTOCK SQUARE, LONDON WC1H 9JR, ENGLAND	1756-1833		JAN 2	1999	318	7175	13	18	10.1136/bmj.318.7175.13.	9872876
Ashina, M; Hansen, JM; Do, TP; Melo-Carrillo, A; Burstein, R; Moskowitz, MA	Migraine and the trigeminovascular system-40 years and counting	LANCET NEUROLOGY	[Ashina, Messoud; Hansen, Jakob Moller; Thien Phu Do] Univ Copenhagen, Danish Headache Ctr, Dept Neurol, Fac Hlth & Med Sci,Rigshosp Glostrup, Copenhagen, Denmark; [Melo-Carrillo, Agustin; Burstein, Rami] Beth Israel Deaconess Med Ctr, Dept Anesthesia Crit Care & Pain Med, Boston, MA 02215 USA; [Melo-Carrillo, Agustin; Burstein, Rami] Harvard Med Sch, Boston, MA 02115 USA; [Moskowitz, Michael A.]…	University of Copenhagen; Harvard University; Beth Israel Deaconess Medical Center; Harvard University; Harvard Medical School; Harvard University; Massachusetts General Hospital; Harvard Medical School; Harvard University; Harvard Medical School; Massachusetts General Hospital				324	ELSEVIER SCIENCE INC	NEW YORK	STE 800, 230 PARK AVE, NEW YORK, NY 10169 USA	1474-4422	1474-4465	AUG	2019	18	8	795	804	10.1016/S1474-4422(19)30185-1	31160203	Green Accepted, Green Submitted
Kruit, MC; van Buchem, MA; Hofman, PAM; Bakkers, JTN; Terwindt, GM; Ferrari, MD; Launer, LJ	Migraine as a risk factor for subclinical brain lesions	JAMA-JOURNAL OF THE AMERICAN MEDICAL ASSOCIATION	Leiden Univ, Med Ctr, Dept Radiol, NL-2333 ZA Leiden, Netherlands; Leiden Univ, Med Ctr, Dept Neurol, NL-2333 ZA Leiden, Netherlands; Acad Hosp Maastricht, Dept Radiol, Maastricht, Netherlands; Slingeland Hosp, Dept Radiol, Doetinchem, Netherlands; NIA, Lab Epidemiol Demog & Biometry, NIH, Bethesda, MD 20892 USA	Leiden University; Leiden University Medical Center (LUMC); Leiden University - Excl LUMC; Leiden University; Leiden University Medical Center (LUMC); Leiden University - Excl LUMC; Maastricht University; Maastricht University Medical Centre (MUMC); National Institutes of Health (NIH) - USA; NIH National Institute on Aging (NIA)				752	AMER MEDICAL ASSOC	CHICAGO	515 N STATE ST, CHICAGO, IL 60610 USA	0098-7484		JAN 28	2004	291	4	427	434	10.1001/jama.291.4.427	14747499
Lipton, RB; Diamond, S; Reed, M; Diamond, ML; Stewart, WF	Migraine diagnosis and treatment: Results from the American Migraine Study II	HEADACHE	Albert Einstein Coll Med, Dept Neurol, Bronx, NY 10467 USA; Albert Einstein Coll Med, Dept Epidemiol, Bronx, NY 10467 USA; Albert Einstein Coll Med, Dept Social Med, Bronx, NY 10467 USA; Innovat Med Res, Hunt Valley, MD USA; Diamond Headache Clin Ltd, Chicago, IL USA; Strateg Insights Inc, Chapel Hill, NC USA; Johns Hopkins Sch Publ Hlth, Dept Epidemiol, Baltimore, MD USA	Montefiore Medical Center; Albert Einstein College of Medicine; Yeshiva University; Yeshiva University; Montefiore Medical Center; Albert Einstein College of Medicine; Yeshiva University; Montefiore Medical Center; Albert Einstein College of Medicine; Diamond Headache Clinic; Johns Hopkins University; Johns Hopkins Bloomberg School of Public Health				582	WILEY	HOBOKEN	111 RIVER ST, HOBOKEN 07030-5774, NJ USA	0017-8748	1526-4610	JUL-AUG	2001	41	7	638	645	10.1046/j.1526-4610.2001.041007638.x	11554951
Burch, RC; Buse, DC; Lipton, RB	Migraine Epidemiology, Burden, and Comorbidity	NEUROLOGIC CLINICS	[Burch, Rebecca C.] Harvard Med Sch, Dept Neurol, John R Graham Headache Ctr, Brigham & Womens Hosp, 1153 Ctr St,Suite 4H, Jamaica Plain, MA 02130 USA; [Buse, Dawn C.] Albert Einstein Coll Med, 1250 Waters Pl,8th Floor, Bronx, NY 10461 USA; [Lipton, Richard B.] Albert Einstein Coll Med, Montefiore Headache Ctr, 1300 Morris Pk Ave,Etten 3C12, Bronx, NY 10461 USA	Harvard University; Brigham & Women's Hospital; Montefiore Medical Center; Albert Einstein College of Medicine; Yeshiva University; Montefiore Medical Center; Albert Einstein College of Medicine; Yeshiva University				394	W B SAUNDERS CO-ELSEVIER INC	PHILADELPHIA	1600 JOHN F KENNEDY BOULEVARD, STE 1800, PHILADELPHIA, PA 19103-2899 USA	0733-8619	1557-9875	NOV	2019	37	4	631	+	10.1016/j.ncl.2019.06.001	31563224
Spector, JT; Kahn, SR; Jones, MR; Jayakumar, M; Dalal, D; Nazarian, S	Migraine Headache and Ischemic Stroke Risk: An Updated Meta-analysis	AMERICAN JOURNAL OF MEDICINE	[Spector, June T.; Jones, Miranda R.; Jayakumar, Monisha; Dalal, Deepan; Nazarian, Saman] Johns Hopkins Univ, Bloomberg Sch Publ Hlth, Baltimore, MD USA; [Kahn, Susan R.] McGill Univ, Dept Med, Div Internal Med, Montreal, PQ, Canada; [Kahn, Susan R.] Jewish Gen Hosp, Ctr Clin Epidemiol & Community Studies, Montreal, PQ, Canada; [Nazarian, Saman] Johns Hopkins Univ, Sch Med, Dept Med, Div Cardiol,…	Johns Hopkins University; Johns Hopkins Bloomberg School of Public Health; McGill University; McGill University; Johns Hopkins University	Fonds de la Recherche en Sante du Quebec; Johns Hopkins Richard S. Ross Clinician Scientist Award; PJ Schafer Memorial Research Award; National Institutes of Health [1KL2RR025006-01]	Fonds de la Recherche en Sante du Quebec(Fonds de recherche du Quebec (FRQ)Fonds de recherche du Quebec - Sante (FRQS)); Johns Hopkins Richard S. Ross Clinician Scientist Award; PJ Schafer Memorial Research Award; National Institutes of Health(United States Department of Health & Human ServicesNational Institutes of Health (NIH) - USA)	Dr. Kahn is a recipient of a National Career Scientist Award from the Fonds de la Recherche en Sante du Quebec. Dr. Nazarian is funded by the Johns Hopkins Richard S. Ross Clinician Scientist Award, the PJ Schafer Memorial Research Award, and the National Institutes of Health Clinical Research Scholars Program (1KL2RR025006-01). We did not receive any additional funding, including pharmaceutical …	305	ELSEVIER SCIENCE INC	NEW YORK	STE 800, 230 PARK AVE, NEW YORK, NY 10169 USA	0002-9343	1555-7162	JUL	2010	123	7	612	624	10.1016/j.amjmed.2009.12.021	20493462	Green Accepted
Lipton, RB; Scher, AI; Kolodner, K; Liberman, J; Steiner, TJ; Stewart, WF	Migraine in the United States - Epidemiology and patterns of health care use	NEUROLOGY	Univ London Imperial Coll Sci Technol & Med, Sch Med, Div Neurosci, London, England; Johns Hopkins Sch Publ Hlth, Baltimore, MD USA; NINCDS, Neuroepidemiol Branch, NIH, Baltimore, MD USA; Innovat Med Res, Towson, MD USA; Montefiore Med Coll, Headache Unit, Bronx, NY USA; Albert Einstein Coll Med, Dept Neurol, Bronx, NY 10467 USA; Albert Einstein Coll Med, Dept Epidemiol, Bronx, NY 10467 USA; Albe…	Imperial College London; Johns Hopkins University; Johns Hopkins Bloomberg School of Public Health; National Institutes of Health (NIH) - USA; NIH National Institute of Neurological Disorders & Stroke (NINDS); NIH National Institute on Aging (NIA); Montefiore Medical Center; Montefiore Medical Center; Albert Einstein College of Medicine; Yeshiva University; Yeshiva University; Montefiore Medical …				463	LIPPINCOTT WILLIAMS & WILKINS	PHILADELPHIA	TWO COMMERCE SQ, 2001 MARKET ST, PHILADELPHIA, PA 19103 USA	0028-3878	1526-632X	MAR 26	2002	58	6	885	894	10.1212/WNL.58.6.885	11914403
Dowson, A; Mullen, MJ; Peatfield, R; Muir, K; Khan, AA; Wells, C; Lipscombe, SL; Rees, T; De Giovanni, JV; Morrison, WL; Hildick-Smith, D; Elrington, G; Hillis, WS; Malik, IS; Rickards, A	Migraine intervention with STARFlex technology (MIST) trial - A prospective, multicenter, double-blind, sham-controlled trial to evaluate the effectiveness of patent foramen ovale closure with STARFlex septal repair implant to resolve refractory migraine headache	CIRCULATION	[Dowson, Andrew] Kings Coll Hosp London, Kings Headache Serv, London SE5 9RS, England; [Mullen, Michael J.; Khan, Arif Anis; Rickards, Anthony] Royal Brompton Hosp, London SW3 6LY, England; [Peatfield, Richard] Charing Cross Hosp, Princess Margaret Mirgraine Clin, London, England; [Muir, Keith] Univ Glasgow, Dept Clin Neurosci, Glasgow, Lanark, Scotland; [Wells, Christopher] Pain Res Inst, Liverp…	King's College Hospital NHS Foundation Trust; King's College Hospital; Royal Brompton Hospital; Imperial College London; University of Glasgow; University of Liverpool; Brighton and Sussex University Hospitals NHS Trust; University of Brighton; University of Birmingham; Barts Health NHS Trust; University of Glasgow; Imperial College London				441	LIPPINCOTT WILLIAMS & WILKINS	PHILADELPHIA	TWO COMMERCE SQ, 2001 MARKET ST, PHILADELPHIA, PA 19103 USA	0009-7322	1524-4539	MAR 18	2008	117	11	1397	1404	10.1161/CIRCULATIONAHA.107.727271	18316488	Bronze
Kruit, MC; van Buchem, MA; Launer, LJ; Terwindt, GM; Ferrari, MD	Migraine is associated with an increased risk of deep white matter lesions, subclinical posterior circulation infarcts and brain iron accumulation: The population-based MRI CAMERA study	CEPHALALGIA	[Kruit, M. C.; van Buchem, M. A.] Leiden Univ, Dept Radiol, Med Ctr, NL-2300 RC Leiden, Netherlands; [Launer, L. J.] Natl Inst Publ Hlth & Environm, Dept Chron Dis & Environm Epidemiol, NL-3720 BA Bilthoven, Netherlands; [Launer, L. J.] NIA, Lab Epidemiol Demog & Biometry, NIH, Bethesda, MD 20892 USA; [Terwindt, G. M.; Ferrari, M. D.] Leiden Univ, Dept Neurol, Med Ctr, NL-2300 RC Leiden, Netherla…	Leiden University; Leiden University Medical Center (LUMC); Leiden University - Excl LUMC; Netherlands National Institute for Public Health & the Environment; National Institutes of Health (NIH) - USA; NIH National Institute on Aging (NIA); Leiden University - Excl LUMC; Leiden University; Leiden University Medical Center (LUMC)	Netherlands Heart Foundation [97.108]	Netherlands Heart Foundation(Netherlands Heart Foundation)	The described results are from the population-based CAMERA study, which was supported by a grant from the Netherlands Heart Foundation (grant 97.108). The GEM study was conducted by the National Institute of Public Health and the Environment, Department of Chronic Disease and Environmental Epidemiology, Bilthoven, the Netherlands.	281	SAGE PUBLICATIONS LTD	LONDON	1 OLIVERS YARD, 55 CITY ROAD, LONDON EC1Y 1SP, ENGLAND	0333-1024		FEB	2010	30	2	129	136	10.1111/j.1468-2982.2009.01904.x	19515125	Green Accepted, Bronze
Silberstein, SD	Migraine pathophysiology and its clinical implications	CEPHALALGIA	Jefferson Headache Ctr, Philadelphia, PA 19107 USA	Jefferson University				8699	SAGE PUBLICATIONS LTD	LONDON	1 OLIVERS YARD, 55 CITY ROAD, LONDON EC1Y 1SP, ENGLAND	0333-1024	1468-2982		2004	24		2	7	10.1111/j.1468-2982.2004.00892.x	14979299	hybrid
Noseda, R; Burstein, R	Migraine pathophysiology: Anatomy of the trigeminovascular pathway and associated neurological symptoms, cortical spreading depression, sensitization, and modulation of pain	PAIN	[Noseda, Rodrigo; Burstein, Rami] Harvard Univ, Beth Israel Deaconess Med Ctr, Sch Med, Dept Anesthesia Crit Care & Pain Med, Boston, MA 02215 USA	Harvard University; Beth Israel Deaconess Medical Center; Harvard Medical School	NINDS NIH HHS [R01 NS069847, R37 NS079678] Funding Source: Medline; NINDS NIH HHS [R37 NS079678, R01 NS069847] Funding Source: Medline	NINDS NIH HHS(United States Department of Health & Human ServicesNational Institutes of Health (NIH) - USANIH National Institute of Neurological Disorders & Stroke (NINDS)); NINDS NIH HHS(United States Department of Health & Human ServicesNational Institutes of Health (NIH) - USANIH National Institute of Neurological Disorders & Stroke (NINDS))		643	LIPPINCOTT WILLIAMS & WILKINS	PHILADELPHIA	TWO COMMERCE SQ, 2001 MARKET ST, PHILADELPHIA, PA 19103 USA	0304-3959	1872-6623	DEC	2013	154		S44	S53	10.1016/j.pain.2013.07.021	23891892	Green Accepted
Ferrari, MD; Klever, RR; Terwindt, GM; Ayata, C; van den Maagdenberg, AMJM	Migraine pathophysiology: lessons from mouse models and human genetics	LANCET NEUROLOGY	[Ferrari, Michel D.; Terwindt, Gisela M.; van den Maagdenberg, Arn M. J. M.] Leiden Univ, Med Ctr, Dept Neurol, NL-2300 RC Leiden, Netherlands; [Ayata, Cenk] Harvard Univ, Massachusetts Gen Hosp, Sch Med, Dept Radiol, Charlestown, MA USA; [Ayata, Cenk] Harvard Univ, Massachusetts Gen Hosp, Sch Med, Dept Neurol, Charlestown, MA USA	Leiden University - Excl LUMC; Leiden University; Leiden University Medical Center (LUMC); Harvard University; Massachusetts General Hospital; Harvard University; Massachusetts General Hospital	Netherlands Organisation for Scientific Research [918.56.602, 917.11.319]; European Community EUROHEADPAIN [602633]; NIMBL [241779]; BRAINPATH [612360]; Centre for Medical Systems Biology in the framework of the Netherlands Genomics Initiative	Netherlands Organisation for Scientific Research(Netherlands Organization for Scientific Research (NWO)); European Community EUROHEADPAIN; NIMBL; BRAINPATH; Centre for Medical Systems Biology in the framework of the Netherlands Genomics Initiative	Our work is supported by grants of the Netherlands Organisation for Scientific Research VICI (nr. 918.56.602 to MDF) and VIDI (nr. 917.11.319 to GMT); the European Community EUROHEADPAIN (nr. 602633) to MDF and AMJM vdM; NIMBL (nr. 241779) and BRAINPATH (nr. 612360) to AMJM vdM; and the Centre for Medical Systems Biology in the framework of the Netherlands Genomics Initiative) to AMJM vdM. This R…	291	ELSEVIER SCIENCE INC	NEW YORK	STE 800, 230 PARK AVE, NEW YORK, NY 10169 USA	1474-4422	1474-4465	JAN	2015	14	1	65	80	10.1016/S1474-4422(14)70220-0	25496898
Victor, TW; Hu, X; Campbell, JC; Buse, DC; Lipton, RB	Migraine prevalence by age and sex in the United States: A life-span study	CEPHALALGIA	[Victor, T. W.; Hu, X.; Campbell, J. C.] Endo Pharmaceut Inc, Chadds Ford, PA USA; [Buse, D. C.; Lipton, R. B.] Albert Einstein Coll Med, Dept Neurol, Bronx, NY 10467 USA; [Buse, D. C.; Lipton, R. B.] Albert Einstein Coll Med, Dept Epidemiol & Populat Hlth, Bronx, NY 10467 USA; [Buse, D. C.; Lipton, R. B.] Montefiore Headache Ctr, Bronx, NY USA	Endo Pharmaceuticals Inc.; Yeshiva University; Montefiore Medical Center; Albert Einstein College of Medicine; Yeshiva University; Montefiore Medical Center; Albert Einstein College of Medicine	Endo Pharmaceuticals Inc., Chadds Ford, Pennsylvania, USA; Advanced Bionics; Allergan Pharmaceuticals; AstraZeneca; Boehringer-Ingelheim; Bristol-Myers Squibb; Cierra; Endo Pharmaceuticals Inc.; GlaxoSmithKline; Minster; Merck Co., Inc.; Neuralieve; Novartis; OrthoMcNeil Neurologics Inc.; Pfizer Inc; Pozen Inc.; ProEthics, Ltd; St Jude Children's Research Hospital	Endo Pharmaceuticals Inc., Chadds Ford, Pennsylvania, USA; Advanced Bionics; Allergan Pharmaceuticals(AbbVieAllergan); AstraZeneca(AstraZeneca); Boehringer-Ingelheim(Boehringer Ingelheim); Bristol-Myers Squibb(Bristol-Myers Squibb); Cierra; Endo Pharmaceuticals Inc.; GlaxoSmithKline(GlaxoSmithKline); Minster; Merck Co., Inc.(Merck & Company); Neuralieve; Novartis(Novartis); OrthoMcNeil Neurologic…	This research and the funding for manuscript development was supported by Endo Pharmaceuticals Inc., Chadds Ford, Pennsylvania, USA.TWV was employed by Endo Pharmaceuticals Inc. at the time this research was conducted. XH and JCC are current employees of Endo Pharmaceuticals Inc. DCB has collaborated with or worked for the following companies as a research consultant: Endo Pharmaceuticals Inc.; A…	339	SAGE PUBLICATIONS LTD	LONDON	1 OLIVERS YARD, 55 CITY ROAD, LONDON EC1Y 1SP, ENGLAND	0333-1024	1468-2982	SEP	2010	30	9	1065	1072	10.1177/0333102409355601	20713557	Bronze
Lipton, RB; Bigal, ME; Diamond, M; Freitag, F; Reed, ML; Stewart, WF	Migraine prevalence, disease burden, and the need for preventive therapy	NEUROLOGY	Albert Einstein Coll Med, Dept Neurol, Bronx, NY 10461 USA; Albert Einstein Coll Med, Dept Epidemiol & Populat Hlth, Bronx, NY 10461 USA; Montefiore Headache Ctr, Bronx, NY USA; New England Ctr Headache, Stamford, CT USA; Diamond Headache Ctr, Chicago, IL USA; Vedanta Res, Chapel Hill, NC USA; Ctr Hlth Res & Rural Advocacy, Geisinger Clin, Danville, PA USA	Yeshiva University; Montefiore Medical Center; Albert Einstein College of Medicine; Yeshiva University; Montefiore Medical Center; Albert Einstein College of Medicine; Diamond Headache Clinic				1803	LIPPINCOTT WILLIAMS & WILKINS	PHILADELPHIA	TWO COMMERCE SQ, 2001 MARKET ST, PHILADELPHIA, PA 19103 USA	0028-3878	1526-632X	JAN 30	2007	68	5	343	349	10.1212/01.wnl.0000252808.97649.21	17261680	Bronze
Kurth, T; Slomke, MA; Kase, CS; Cook, NR; Lee, IM; Gaziano, JM; Diener, HC; Buring, JE	Migraine, headache, and the risk of stroke in women - A prospective study	NEUROLOGY	Harvard Univ, Sch Med, Brigham & Womens Hosp, Div Prevent Med, Boston, MA 02215 USA; Harvard Univ, Sch Med, Brigham & Womens Hosp, Div Aging, Boston, MA 02215 USA; Harvard Univ, Sch Med, Brigham & Womens Hosp, Dept Med, Boston, MA 02215 USA; Harvard Univ, Sch Publ Hlth, Dept Epidemiol, Boston, MA 02115 USA; Harvard Univ, Sch Med, Dept Ambulatory Care & Prevent, Boston, MA 02115 USA; Boston Univ, …	Harvard University; Harvard Medical School; Brigham & Women's Hospital; Harvard University; Brigham & Women's Hospital; Harvard Medical School; Harvard University; Harvard Medical School; Brigham & Women's Hospital; Harvard University; Harvard T.H. Chan School of Public Health; Harvard University; Harvard Medical School; Boston University; University of Duisburg Essen; University of Duisburg Essen	NCI NIH HHS [CA-47988] Funding Source: Medline; NHLBI NIH HHS [HL-43851] Funding Source: Medline	NCI NIH HHS(United States Department of Health & Human ServicesNational Institutes of Health (NIH) - USANIH National Cancer Institute (NCI)); NHLBI NIH HHS(United States Department of Health & Human ServicesNational Institutes of Health (NIH) - USANIH National Heart Lung & Blood Institute (NHLBI))		264	LIPPINCOTT WILLIAMS & WILKINS	PHILADELPHIA	TWO COMMERCE SQ, 2001 MARKET ST, PHILADELPHIA, PA 19103 USA	0028-3878	1526-632X	MAR 22	2005	64	6	1020	1026	10.1212/01.WNL.0000154528.21485.3A	15781820
Lipton, RB; Hamelsky, SW; Kolodner, KB; Steiner, TJ; Stewart, WF	Migraine, quality of life, and depression - A population-based case-control study	NEUROLOGY	Albert Einstein Coll Med, Dept Neurol, Bronx, NY 10467 USA; Albert Einstein Coll Med, Dept Epidemiol, Bronx, NY 10467 USA; Albert Einstein Coll Med, Dept Social Med, Bronx, NY 10467 USA; Montefiore Med Ctr, Headache Unit, Bronx, NY 10467 USA; Innovat Med Res, Stamford, CT 06905 USA; Univ Med & Dent New Jersey, New Jersey Sch Publ Hlth, Dept Epidemiol, Piscataway, NJ 08854 USA; Innovat Med Res, To…	Yeshiva University; Montefiore Medical Center; Albert Einstein College of Medicine; Montefiore Medical Center; Albert Einstein College of Medicine; Yeshiva University; Yeshiva University; Montefiore Medical Center; Albert Einstein College of Medicine; Montefiore Medical Center; Albert Einstein College of Medicine; Rutgers University System; Rutgers University New Brunswick; Rutgers University Bio…				407	LIPPINCOTT WILLIAMS & WILKINS	PHILADELPHIA	530 WALNUT ST, PHILADELPHIA, PA 19106-3621 USA	0028-3878		SEP 12	2000	55	5	629	635	10.1212/WNL.55.5.629	10980724
Ashina, M; Katsarava, Z; Do, TP; Buse, DC; Pozo-Rosich, P; Özge, A; Krymchantowski, AV; Lebedeva, ER; Ravishankar, K; Yu, SY; Sacco, S; Ashina, S; Younis, S; Steiner, TJ; Lipton, RB	Migraine: epidemiology and systems of care	LANCET	[Ashina, Messoud; Thien Phu Do; Younis, Samaira] Univ Copenhagen, Danish Headache Ctr, Dept Neurol, Rigshosp Glostrup,Fac Hlth & Med Sci, Copenhagen, Denmark; [Ashina, Messoud] Danish Knowledge Ctr Headache Disorders, Glostrup, Denmark; [Ashina, Messoud] Azerbaijan Med Univ, Dept Neurol, Baku, Azerbaijan; [Katsarava, Zaza] Evangelical Hosp Unna, Dept Neurol, Unna, Germany; [Katsarava, Zaza] Univ …	University of Copenhagen; Ministry of Education of Azerbaijan Republic; Azerbaijan Medical University; University of Duisburg Essen; Sechenov First Moscow State Medical University; Yeshiva University; Montefiore Medical Center; Albert Einstein College of Medicine; Hospital Universitari Vall d'Hebron; Mersin University; Ural State Medical University; Chinese People's Liberation Army General Hospit…				399	ELSEVIER SCIENCE INC	NEW YORK	STE 800, 230 PARK AVE, NEW YORK, NY 10169 USA	0140-6736	1474-547X	APR 17	2021	397	10283	1485	1495	10.1016/S0140-6736(20)32160-7	33773613
Lipton, RB; Bigal, ME	Migraine: Epidemiology, impact, and risk factors for progression	HEADACHE	Albert Einstein Coll Med, Dept Neurol, Bronx, NY 10461 USA; Albert Einstein Coll Med, Dept Epidemiol, Bronx, NY 10461 USA; Albert Einstein Coll Med, Dept Populat Hlth, Bronx, NY 10461 USA; Montefiore Headache Unit, Bronx, NY USA; New England Ctr Headache, Stamford, CT USA	Yeshiva University; Montefiore Medical Center; Albert Einstein College of Medicine; Montefiore Medical Center; Albert Einstein College of Medicine; Yeshiva University; Montefiore Medical Center; Albert Einstein College of Medicine; Yeshiva University				278	WILEY	HOBOKEN	111 RIVER ST, HOBOKEN 07030-5774, NJ USA	0017-8748	1526-4610	APR	2005	45		S3	S13	10.1111/j.1526-4610.2005.4501001.x	15833088
Burstein, R; Noseda, R; Borsook, D	Migraine: Multiple Processes, Complex Pathophysiology	JOURNAL OF NEUROSCIENCE	[Burstein, Rami; Noseda, Rodrigo] Beth Israel Deaconess Med Ctr, Dept Anesthesia Crit Care & Pain Med, Boston, MA 02215 USA; Boston Childrens Hosp, Dept Anesthesiol Perioperat & Pain Med, Boston, MA 02115 USA; [Burstein, Rami; Noseda, Rodrigo; Borsook, David] Harvard Univ, Sch Med, Boston, MA 02115 USA	Harvard University; Beth Israel Deaconess Medical Center; Harvard University; Boston Children's Hospital; Harvard University; Harvard Medical School	National Institutes of Health [NS-069847, NS-079687, NS-064050, NS-056195, NS-073997, AT-007530]	National Institutes of Health(United States Department of Health & Human ServicesNational Institutes of Health (NIH) - USA)	This research was supported by National Institutes of Health Grants NS-069847 (R.B.), NS-079687 (R.B.), NS-064050 (D.B.), NS-056195 (D.B.), NS-073997 (D.B.), and AT-007530 (D.B.).	555	SOC NEUROSCIENCE	WASHINGTON	11 DUPONT CIRCLE, NW, STE 500, WASHINGTON, DC 20036 USA	0270-6474	1529-2401	APR 29	2015	35	17	6619	6629	10.1523/JNEUROSCI.0373-15.2015	25926442	Green Published, hybrid
Neuhauser, HK; Radtke, A; von Brevern, M; Feldmann, M; Lezius, F; Ziese, T; Lempert, T	Migrainous vertigo - Prevalence and impact on quality of life	NEUROLOGY	Robert Koch Inst, Dept Epidemiol, D-13353 Berlin, Germany; Charite, Dept Neurol, Vestibular Res Grp, Berlin, Germany; Schlosspk Klin, Dept Neurol, Berlin, Germany	Robert Koch Institute; Berlin Institute of Health; Free University of Berlin; Humboldt University of Berlin; Charite Universitatsmedizin Berlin				317	LIPPINCOTT WILLIAMS & WILKINS	PHILADELPHIA	TWO COMMERCE SQ, 2001 MARKET ST, PHILADELPHIA, PA 19103 USA	0028-3878	1526-632X	SEP 26	2006	67	6	1028	1033	10.1212/01.wnl.0000237539.09942.06	17000973
Bigal, ME; Lipton, RB	Modifiable risk factors for migraine progression	HEADACHE	Albert Einstein Coll Med, Dept Neurol, Bronx, NY 10461 USA; New England Ctr Headache, Stamford, CT USA; Montefiore Headache Ctr, Bronx, NY USA	Montefiore Medical Center; Albert Einstein College of Medicine; Yeshiva University				282	WILEY	HOBOKEN	111 RIVER ST, HOBOKEN 07030-5774, NJ USA	0017-8748	1526-4610	OCT	2006	46	9	1334	1343	10.1111/j.1526-4610.2006.00577.x	17040331
Dichgans, M; Freilinger, T; Eckstein, G; Babini, E; Lorenz-Depiereux, B; Biskup, S; Ferrari, MD; Herzog, J; van den Maagdenberg, AMJM; Pusch, M; Strom, TM	Mutation in the neuronal voltage-gated sodium channel SCN1A in familial hemiplegic migraine	LANCET	Univ Munich, Klinikum Grosshadern, Dept Neurol, D-81377 Munich, Germany; GSF Natl Res Ctr Environm & Hlth, Inst Human Genet, Munich, Germany; CNR, Ist Biofis, Genoa, Italy; Leiden Univ, Med Ctr, Dept Neurol, Leiden, Netherlands; Leiden Univ, Med Ctr, Dept Human Genet, Leiden, Netherlands; Tech Univ Munich, Klinikum Rechts Isar, Inst Human Genet, D-8000 Munich, Germany	University of Munich; Helmholtz Association; Helmholtz-Center Munich - German Research Center for Environmental Health; University of Munich; Consiglio Nazionale delle Ricerche (CNR); Istituto di Biofisica (IBF-CNR); Leiden University - Excl LUMC; Leiden University; Leiden University Medical Center (LUMC); Leiden University - Excl LUMC; Leiden University; Leiden University Medical Center (LUMC); …	Telethon [GGP04018] Funding Source: Medline	Telethon(Fondazione Telethon)		647	ELSEVIER SCIENCE INC	NEW YORK	STE 800, 230 PARK AVE, NEW YORK, NY 10169 USA	0140-6736	1474-547X	JUL 30	2005	366	9483	371	377	10.1016/S0140-6736(05)66786-4	16054936
Pietrobon, D; Striessnig, J	Neurobiology of migraine	NATURE REVIEWS NEUROSCIENCE	Univ Padua, Dept Biomed Sci, I-35121 Padua, Italy; Univ Innsbruck, Inst Pharm, Dept Pharmacol & Toxicol, A-6020 Innsbruck, Austria	University of Padua; University of Innsbruck	Telethon [E.1297] Funding Source: Medline	Telethon(Fondazione Telethon)		481	NATURE PUBLISHING GROUP	LONDON	MACMILLAN BUILDING, 4 CRINAN ST, LONDON N1 9XW, ENGLAND	1471-003X		MAY	2003	4	5	386	398	10.1038/nrn1102	12728266
Goadsby, PJ; Charbit, AR; Andreou, AP; Akerman, S; Holland, PR	NEUROBIOLOGY OF MIGRAINE	NEUROSCIENCE	[Goadsby, P. J.; Charbit, A. R.; Andreou, A. P.; Akerman, S.; Holland, P. R.] Univ Calif San Francisco, Headache Grp, Dept Neurol, San Francisco, CA 94143 USA	University of California System; University of California San Francisco				305	PERGAMON-ELSEVIER SCIENCE LTD	OXFORD	THE BOULEVARD, LANGFORD LANE, KIDLINGTON, OXFORD OX5 1GB, ENGLAND	0306-4522	1873-7544	JUN 30	2009	161	2	327	341	10.1016/j.neuroscience.2009.03.019	19303917
Olesen, J; Bousser, MG; Diener, HC; Dodick, D; First, M; Goadsby, PJ; Göbel, H; Lainez, MJA; Lance, JW; Lipton, RB; Nappi, G; Sakai, F; Schoenen, J; Silberstein, SD; Steiner, TJ	New appendix criteria open for a broader concept of chronic migraine	CEPHALALGIA	Univ Copenhagen, Dept Neurol, Glostrup Hosp, DK-2600 Glostrup, Denmark	University of Copenhagen				762	SAGE PUBLICATIONS LTD	LONDON	1 OLIVERS YARD, 55 CITY ROAD, LONDON EC1Y 1SP, ENGLAND	0333-1024	1468-2982	JUN	2006	26	6	742	746	10.1111/j.1468-2982.2006.01172.x	16686915
Vanmolkot, KRJ; Kors, EE; Hottenga, JJ; Terwindt, GM; Haan, J; Hoefnagels, WAJ; Black, DF; Sandkuijl, LA; Frants, RR; Ferrari, MD; van den Maagdenberg, AMJM	Novel mutations in the Na+,K+-ATPase pump gene ATP1A2 associated with familial hemiplegic migraine and benign familial infantile convulsions	ANNALS OF NEUROLOGY	Leiden Univ, Med Ctr, Dept Human Genet, NL-2333 AL Leiden, Netherlands; Leiden Univ, Med Ctr, Dept Neurol, NL-2333 AL Leiden, Netherlands; Leiden Univ, Med Ctr, Dept Med Stat, NL-2333 AL Leiden, Netherlands; Rijnland Hosp, Dept Neurol, Leiderdorp, Netherlands; De Honte Hosp, Terneuzen, Netherlands; Mayo Clin, Dept Neurol, Rochester, MN USA	Leiden University - Excl LUMC; Leiden University; Leiden University Medical Center (LUMC); Leiden University; Leiden University Medical Center (LUMC); Leiden University - Excl LUMC; Leiden University; Leiden University Medical Center (LUMC); Leiden University - Excl LUMC; Rijnland Hospital; Mayo Clinic				300	WILEY-LISS	NEW YORK	DIV JOHN WILEY & SONS INC, 605 THIRD AVE, NEW YORK, NY 10158-0012 USA	0364-5134		SEP	2003	54	3	360	366	10.1002/ana.10674	12953268
Bigal, ME; Liberman, JN; Lipton, RB	Obesity and migraine - A population study	NEUROLOGY	Albert Einstein Coll Med, Dept Neurol, Bronx, NY 10467 USA; Albert Einstein Coll Med, Dept Epidemiol & Populat Hlth, Bronx, NY 10467 USA; Montefiore Headache Unit, Bronx, NY USA; Caremark Inc, Hunt Valley, MD USA; New England Ctr Headache, Stamford, CT USA	Montefiore Medical Center; Albert Einstein College of Medicine; Yeshiva University; Montefiore Medical Center; Albert Einstein College of Medicine; Yeshiva University				331	LIPPINCOTT WILLIAMS & WILKINS	PHILADELPHIA	TWO COMMERCE SQ, 2001 MARKET ST, PHILADELPHIA, PA 19103 USA	0028-3878	1526-632X	FEB 28	2006	66	4	545	550	10.1212/01.wnl.0000197218.05284.82	16354886
Saper, JR; Dodick, DW; Silberstein, SD; McCarville, S; Sun, M; Goadsby, PJ	Occipital nerve stimulation for the treatment of intractable chronic migraine headache: ONSTIM feasibility study	CEPHALALGIA	[Saper, Joel R.] Michigan Head Pain & Neurol Inst, Ann Arbor, MI 48104 USA; [Dodick, David W.] Mayo Clin, Rochester, MN 55905 USA; [Silberstein, Stephen D.] Thomas Jefferson Univ, Jefferson Headache Ctr, Philadelphia, PA USA; [Goadsby, Peter J.] Univ Calif San Francisco, San Francisco, CA 94143 USA	Mayo Clinic; Jefferson University; University of California System; University of California San Francisco				312	SAGE PUBLICATIONS LTD	LONDON	1 OLIVERS YARD, 55 CITY ROAD, LONDON EC1Y 1SP, ENGLAND	0333-1024	1468-2982	FEB	2011	31	3	271	285	10.1177/0333102410381142	20861241	Green Published, Green Submitted
Dodick, DW; Turkel, CC; DeGryse, RE; Aurora, SK; Silberstein, SD; Lipton, RB; Diener, HC; Brin, MF	OnabotulinumtoxinA for Treatment of Chronic Migraine: Pooled Results From the Double-Blind, Randomized, Placebo-Controlled Phases of the PREEMPT Clinical Program	HEADACHE	[Dodick, David W.] Mayo Clin Arizona, Phoenix, AZ USA; [Turkel, Catherine C.; DeGryse, Ronald E.; Brin, Mitchell F.] Allergan Pharmaceut Inc, Irvine, CA 92715 USA; [Aurora, Sheena K.] Swedish Neurosci Inst, Seattle, WA USA; [Silberstein, Stephen D.] Thomas Jefferson Univ, Philadelphia, PA 19107 USA; [Lipton, Richard B.] Albert Einstein Coll Med, Bronx, NY 10467 USA; [Diener, Hans-Christoph] Univ …	Mayo Clinic; Mayo Clinic Phoenix; AbbVie; Allergan; Swedish Medical Center; Jefferson University; Yeshiva University; Montefiore Medical Center; Albert Einstein College of Medicine; University of Duisburg Essen; University of California System; University of California Irvine	Allergan, Inc.	Allergan, Inc.(AbbVieAllergan)	The authors thank the patients who participated in the studies and their families. We also thank the Regional Lead Coordinating Investigators and Allergan Global Clinical Operations for their support, Principal Investigators and their staff for conducting the trial, and current and past BOTOX (R) Headache Development Advisory Board Members for their input and intellectual contributions to the dev…	669	WILEY	HOBOKEN	111 RIVER ST, HOBOKEN 07030-5774, NJ USA	0017-8748	1526-4610	JUN	2010	50	6	921	936	10.1111/j.1526-4610.2010.01678.x	20487038
Aurora, SK; Dodick, DW; Turkel, CC; DeGryse, RE; Silberstein, SD; Lipton, RB; Diener, HC; Brin, MF	OnabotulinumtoxinA for treatment of chronic migraine: Results from the double-blind, randomized, placebo-controlled phase of the PREEMPT 1 trial	CEPHALALGIA	[Dodick, D. W.] Mayo Clin Arizona, Phoenix, AZ USA; [Silberstein, S. D.] Thomas Jefferson Univ, Philadelphia, PA 19107 USA; [Lipton, R. B.] Albert Einstein Coll Med, Bronx, NY 10461 USA; [Diener, H. C.] Univ Essen Gesamthsch, Essen, Germany; [Brin, M. F.] Univ Calif Irvine, Irvine, CA 92717 USA	Mayo Clinic; Mayo Clinic Phoenix; Jefferson University; Yeshiva University; Montefiore Medical Center; Albert Einstein College of Medicine; University of Duisburg Essen; University of California System; University of California Irvine	Regional Lead Coordinating Investigators; Allergan Global Clinical Operations; Allergan, Inc.	Regional Lead Coordinating Investigators; Allergan Global Clinical Operations(AbbVieAllergan); Allergan, Inc.(AbbVieAllergan)	The authors would like to thank the patients who participated in the studies and their families. We also thank the Regional Lead Coordinating Investigators and Allergan Global Clinical Operations for their support, principal investigators and their staff for conducting the trials (PREEMPT 1 and PREEMPT 2) and current and past BOTOX (R) Headache Development advisory board members for their input a…	662	SAGE PUBLICATIONS LTD	LONDON	1 OLIVERS YARD, 55 CITY ROAD, LONDON EC1Y 1SP, ENGLAND	0333-1024	1468-2982	JUL	2010	30	7	793	803	10.1177/0333102410364676	20647170	Bronze
Diener, HC; Dodick, DW; Aurora, SK; Turkel, CC; DeGryse, RE; Lipton, RB; Silberstein, SD; Brin, MF	OnabotulinumtoxinA for treatment of chronic migraine: Results from the double-blind, randomized, placebo-controlled phase of the PREEMPT 2 trial	CEPHALALGIA	[Diener, H. C.] Univ Essen Gesamthsch, Essen, Germany; [Lipton, R. B.] Albert Einstein Coll Med, Bronx, NY 10461 USA; [Silberstein, S. D.] Thomas Jefferson Univ, Philadelphia, PA 19107 USA; [Brin, M. F.] Univ Calif Irvine, Irvine, CA 92717 USA	University of Duisburg Essen; Yeshiva University; Montefiore Medical Center; Albert Einstein College of Medicine; Jefferson University; University of California System; University of California Irvine	Allergan, Inc.	Allergan, Inc.(AbbVieAllergan)	The authors thank the patients who participated in the studies and their families. We also thank the regional lead coordinating investigators and Allergan Global Clinical Operations for their support, principal investigators and their staff for conducting the trial and current and past BOTOX (R) Headache Development Advisory Board Members for their input and intellectual contributions to the deve…	721	SAGE PUBLICATIONS LTD	LONDON	1 OLIVERS YARD, 55 CITY ROAD, LONDON EC1Y 1SP, ENGLAND	0333-1024	1468-2982	JUL	2010	30	7	804	814	10.1177/0333102410364677	20647171
Ferrari, MD; Roon, KI; Lipton, RB; Goadsby, PJ	Oral triptans (serotonin 5-HT1B/1D agonists) in acute migraine treatment:: a meta-analysis of 53 trials	LANCET	Leiden Univ, Med Ctr, Dept Neurol, NL-2300 RC Leiden, Netherlands; Albert Einstein Coll Med, Dept Neurol, New York, NY USA; Albert Einstein Coll Med, Dept Epidemiol, New York, NY USA; Albert Einstein Coll Med, Dept Social Med, New York, NY USA; Montefiore Headache Unit, New York, NY USA; Innovat Med Res Inc, Stamford, CT USA; Natl Hosp Neurol & Neurosurg, Inst Neurol, London WC1N 3BG, England	Leiden University; Leiden University Medical Center (LUMC); Leiden University - Excl LUMC; Yeshiva University; Yeshiva University; Yeshiva University; University of London; University College London; UCL Medical School; University College London Hospitals NHS Foundation Trust				784	ELSEVIER SCIENCE INC	NEW YORK	STE 800, 230 PARK AVE, NEW YORK, NY 10169 USA	0140-6736	1474-547X	NOV 17	2001	358	9294	1668	1675	10.1016/S0140-6736(01)06711-3	11728541
Olesen, J; Burstein, R; Ashina, M; Tfelt-Hansen, P	Origin of pain in migraine: evidence for peripheral sensitisation	LANCET NEUROLOGY	[Olesen, Jes; Ashina, Messoud; Tfelt-Hansen, Peer] Univ Copenhagen, Glostrup Hosp, Fac Hlth Sci, Danish Headache Ctr, DK-2600 Glostrup, Denmark; [Olesen, Jes; Ashina, Messoud; Tfelt-Hansen, Peer] Univ Copenhagen, Glostrup Hosp, Fac Hlth Sci, Dept Neurol, DK-2600 Glostrup, Denmark; [Burstein, Rami] Harvard Univ, Beth Israel Deaconess Med Ctr, Sch Med, Dept Anesthesia & Crit Care, Boston, MA 02215 …	University of Copenhagen; University of Copenhagen; Harvard University; Harvard Medical School; Beth Israel Deaconess Medical Center	NINDS NIH HHS [NS051484, NS35611] Funding Source: Medline	NINDS NIH HHS(United States Department of Health & Human ServicesNational Institutes of Health (NIH) - USANIH National Institute of Neurological Disorders & Stroke (NINDS))		483	ELSEVIER SCIENCE INC	NEW YORK	STE 800, 230 PARK AVE, NEW YORK, NY 10169 USA	1474-4422	1474-4465	JUL	2009	8	7	679	690	10.1016/S1474-4422(09)70090-0	19539239
Schytz, HW; Birk, S; Wienecke, T; Kruuse, C; Olesen, J; Ashina, M	PACAP38 induces migraine-like attacks in patients with migraine without aura	BRAIN	[Schytz, Henrik Winther] Univ Copenhagen, Fac Hlth Sci, Glostrup Hosp, Danish Headache Ctr, DK-2600 Copenhagen, Denmark; Univ Copenhagen, Fac Hlth Sci, Glostrup Hosp, Dept Neurol, DK-2600 Copenhagen, Denmark	University of Copenhagen; University of Copenhagen	Mauritzen La Fontaine Foundation; Cool Sorption Foundation; Lundbeck Foundation via the Lundbeck Foundation Center for Neurovascular Signalling (LUCENS)	Mauritzen La Fontaine Foundation; Cool Sorption Foundation; Lundbeck Foundation via the Lundbeck Foundation Center for Neurovascular Signalling (LUCENS)	The authors wish to thank lab technicians Winnie Gronning Nielsen, Kirsten Brunsgaard and Lene Elkjaer for their excellent and dedicated assistance. The study was supported by the Mauritzen La Fontaine Foundation, the Cool Sorption Foundation and the Lundbeck Foundation via the Lundbeck Foundation Center for Neurovascular Signalling (LUCENS).	391	OXFORD UNIV PRESS	OXFORD	GREAT CLARENDON ST, OXFORD OX2 6DP, ENGLAND	0006-8950	1460-2156	JAN	2009	132		16	25	10.1093/brain/awn307	19052139
Pietrobon, D; Moskowitz, MA	Pathophysiology of Migraine	ANNUAL REVIEW OF PHYSIOLOGY	[Pietrobon, Daniela] Univ Padua, Dept Biomed Sci, I-35121 Padua, Italy; [Pietrobon, Daniela] Univ Padua, CNR Inst Neurosci, I-35121 Padua, Italy; [Moskowitz, Michael A.] Harvard Univ, Massachusetts Gen Hosp, Sch Med, Dept Radiol,Neurosci Ctr, Boston, MA 02129 USA; [Moskowitz, Michael A.] Harvard Univ, Massachusetts Gen Hosp, Sch Med, Dept Neurol,Neurosci Ctr, Boston, MA 02129 USA	University of Padua; University of Padua; Consiglio Nazionale delle Ricerche (CNR); Istituto di Neuroscienze (IN-CNR); Harvard University; Massachusetts General Hospital; Harvard Medical School; Harvard University; Massachusetts General Hospital; Harvard Medical School				538	ANNUAL REVIEWS	PALO ALTO	4139 EL CAMINO WAY, PO BOX 10139, PALO ALTO, CA 94303-0897 USA	0066-4278			2013	75		365	391	10.1146/annurev-physiol-030212-183717	23190076
Goadsby, PJ; Holland, PR; Martins-Oliveira, M; Hoffmann, J; Schankin, C; Akerman, S	PATHOPHYSIOLOGY OF MIGRAINE: A DISORDER OF SENSORY PROCESSING	PHYSIOLOGICAL REVIEWS	Kings Coll London, Inst Psychiat Psychol & Neurosci, Basic & Clin Neurosci, London, England; Univ Calif San Francisco, Dept Neurol, San Francisco, CA USA; Univ Hamburg Eppendorf, Dept Neurol, Hamburg, Germany; Univ Bern, Univ Hosp Bern, Inselspital, Dept Neurol, Bern, Switzerland	University of London; King's College London; University of California System; University of California San Francisco; University of Hamburg; University Medical Center Hamburg-Eppendorf; University of Bern; University Hospital of Bern	Sandler Foundation; European Union [EUROHEADPAIN EU 602633]; Wellcome Trust [104033/Z/14/Z]; Department of Defense; Portuguese Fundacao para a Ciencia e Tecnologia (FCT) [SFRH/BD/77127/2011]; South London and the Maudsley Mental Health BRC; Wellcome Trust [104033/Z/14/Z] Funding Source: Wellcome Trust; Fundação para a Ciência e a Tecnologia [SFRH/BD/77127/2011] Funding Source: FCT	Sandler Foundation; European Union(European Union (EU)); Wellcome Trust(Wellcome Trust); Department of Defense(United States Department of Defense); Portuguese Fundacao para a Ciencia e Tecnologia (FCT)(Fundacao para a Ciencia e a Tecnologia (FCT)); South London and the Maudsley Mental Health BRC; Wellcome Trust(Wellcome Trust); Fundação para a Ciência e a Tecnologia(Fundacao para a Ciencia e a T…	Work reported herein has been supported by the Sandler Foundation, The European Union (EUROHEADPAIN EU 602633), The Wellcome Trust (104033/Z/14/Z), and the Department of Defense. M. Martins-Oliveira was funded by the Portuguese Fundacao para a Ciencia e Tecnologia (FCT) with an individual PhD grant (SFRH/BD/77127/2011).Some parts of the King's CRF are funded by the South London and the Maudsley M…	1201	AMER PHYSIOLOGICAL SOC	Rockville	6120 Executive Blvd, Suite 600, Rockville, MD, UNITED STATES	0031-9333	1522-1210	APR	2017	97	2	553	622	10.1152/physrev.00034.2015	28179394	Green Published, Green Submitted
Diamond, S; Bigal, ME; Silberstein, S; Loder, E; Reed, M; Lipton, RB	Patterns of diagnosis and acute and preventive treatment for migraine in the United States: Results from the American Migraine Prevalence and Prevention study	HEADACHE	Yeshiva Univ Albert Einstein Coll Med, Dept Neurol, Bronx, NY 10461 USA; Montefiore Headache Ctr, Bronx, NY USA; New England Ctr Headache, Stamford, CT USA; Thomas Jefferson Univ Hosp, Jefferson Headache Ctr, Philadelphia, PA USA; Spaulding Rehabil Hosp, Boston, MA USA; Vedanta Res, Chapel Hill, NC USA; Albert Einstein Coll Med, Bronx, NY USA	Yeshiva University; Montefiore Medical Center; Albert Einstein College of Medicine; Jefferson University; Harvard University; Harvard Medical School; Spaulding Rehabilitation Hospital; Yeshiva University; Montefiore Medical Center; Albert Einstein College of Medicine				350	WILEY	HOBOKEN	111 RIVER ST, HOBOKEN 07030-5774, NJ USA	0017-8748	1526-4610	MAR	2007	47	3	355	363	10.1111/j.1526-4610.2006.00631.x	17371352
Blumenfeld, AM; Bloudek, LM; Becker, WJ; Buse, DC; Varon, SF; Maglinte, GA; Wilcox, TK; Kawata, AK; Lipton, RB	Patterns of Use and Reasons for Discontinuation of Prophylactic Medications for Episodic Migraine and Chronic Migraine: Results From the Second International Burden of Migraine Study (IBMS-II)	HEADACHE	[Blumenfeld, Andrew M.] Neurol Ctr, Encinitas, CA 92024 USA; [Bloudek, Lisa M.; Varon, Sepideh F.; Maglinte, Gregory A.] Allergan Pharmaceut Inc, Irvine, CA USA; [Becker, Werner J.] Univ Calgary, Calgary, AB, Canada; [Buse, Dawn C.; Lipton, Richard B.] Albert Einstein Coll Med, Bronx, NY 10467 USA; [Buse, Dawn C.; Lipton, Richard B.] Montefiore Headache Ctr, Bronx, NY USA; [Wilcox, Teresa K.; Kaw…	AbbVie; Allergan; University of Calgary; Montefiore Medical Center; Albert Einstein College of Medicine; Yeshiva University; United Biosource Corporation	Allergan, Inc.; Pfizer; Zogenix; Merck; Ortho-McNeil; MAP Pharmaceuticals; Forrest; GSK; Posen; Endo Pharmaceuticals; Merck, Inc.; NuPathe; Novartis	Allergan, Inc.(AbbVieAllergan); Pfizer(Pfizer); Zogenix; Merck(Merck & Company); Ortho-McNeil; MAP Pharmaceuticals; Forrest; GSK(GlaxoSmithKline); Posen; Endo Pharmaceuticals; Merck, Inc.(Merck & Company); NuPathe; Novartis(Novartis)	Andrew M. Blumenfeld has received grants or honoraria from Allergan, Inc., Pfizer, Zogenix, Merck, Ortho-McNeil, MAP Pharmaceuticals, Forrest, GSK, and Posen. Lisa M. Bloudek is an employee of Allergan, Inc. Werner J. Becker has served on medical advisory boards for and received speaker's honoraria from Allergan, Inc., Merck, and Johnson & Johnson; and has performed clinical trials research for A…	296	WILEY	HOBOKEN	111 RIVER ST, HOBOKEN 07030-5774, NJ USA	0017-8748	1526-4610	APR	2013	53	4	644	655	10.1111/head.12055	23458496
Welch, KMA; Nagesh, V; Aurora, SK; Gelman, N	Periaqueductal gray matter dysfunction in migraine: Cause or the burden of illness?	HEADACHE	Univ Kansas, Med Ctr, Dept Neurol, Kansas City, KS 66160 USA; Henry Ford Hlth Sci Ctr, Detroit, MI USA; NMR Res Ctr, Detroit, MI USA; Swedish Neurosci Inst, Swedish Headache Ctr, Seattle, WA USA	University of Kansas; University of Kansas Medical Center; Henry Ford Health System; Henry Ford Hospital; Swedish Medical Center	NINDS NIH HHS [P50-NS32399] Funding Source: Medline	NINDS NIH HHS(United States Department of Health & Human ServicesNational Institutes of Health (NIH) - USANIH National Institute of Neurological Disorders & Stroke (NINDS))		474	WILEY	HOBOKEN	111 RIVER ST, HOBOKEN 07030-5774, NJ USA	0017-8748	1526-4610	JUL-AUG	2001	41	7	629	637	10.1046/j.1526-4610.2001.041007629.x	11554950
Anzola, GP; Magoni, M; Guindani, M; Rozzini, L; Dalla Volta, G	Potential source of cerebral embolism in migraine with aura - A transcranial Doppler study	NEUROLOGY	Clin Neurol 2 Neurol, I-25100 Brescia, Italy					387	LIPPINCOTT WILLIAMS & WILKINS	PHILADELPHIA	TWO COMMERCE SQ, 2001 MARKET ST, PHILADELPHIA, PA 19103 USA	0028-3878	1526-632X	MAY 12	1999	52	8	1622	1625	10.1212/WNL.52.8.1622	10331688
Silberstein, SD	Practice parameter: Evidence-based guidelines for migraine headache (an evidence-based review) - Report of the Quality Standards Subcommittee of the American Academy of Neurology	NEUROLOGY	Amer Acad Neurol, St Paul, MN 55116 USA					993	LIPPINCOTT WILLIAMS & WILKINS	PHILADELPHIA	TWO COMMERCE SQ, 2001 MARKET ST, PHILADELPHIA, PA 19103 USA	0028-3878	1526-632X	SEP 26	2000	55	6	754	762	10.1212/WNL.55.6.754	10993991	Bronze
Lewis, D; Ashwal, S; Hershey, A; Hirtz, D; Yonker, M; Silberstein, S	Practice parameter: Pharmacological treatment of migraine headache in children and adolescents - Report of the American Academy of Neurology Quality Standards Subcommittee and the Practice Committee of the Child Neurology Society	NEUROLOGY	Childrens Hosp Kings Daughters, Div Child Neurol, Dept Pediat, Eastern Virginia Med Sch, Norfolk, VA USA; Loma Linda Univ, Sch Med, Dept Pediat, Div Child Neurol, Loma Linda, CA 92350 USA; Childrens Hosp, Med Ctr, Dept Neurol, Cincinnati, OH 45229 USA; NINDS, NIH, Bethesda, MD USA; Alfred I DuPont Hosp Children, Div Child Neurol, Dept Pediat, Wilmington, DE USA; Thomas Jefferson Univ, Jefferson H…	Eastern Virginia Medical School; Loma Linda University; Cincinnati Children's Hospital Medical Center; National Institutes of Health (NIH) - USA; NIH National Institute of Neurological Disorders & Stroke (NINDS); Nemours Alfred I. duPont Hospital for Children; Jefferson University				302	LIPPINCOTT WILLIAMS & WILKINS	PHILADELPHIA	TWO COMMERCE SQ, 2001 MARKET ST, PHILADELPHIA, PA 19103 USA	0028-3878	1526-632X	DEC 28	2004	63	12	2215	2224	10.1212/01.WNL.0000147332.41993.90	15623677	Bronze
Giffin, NJ; Ruggiero, L; Lipton, RB; Silberstein, SD; Tvedskov, JF; Olesen, J; Altman, J; Goadsby, PJ; Macrae, A	Premonitory symptoms in migraine - An electronic diary study	NEUROLOGY	Inst Neurol, London WC1N 3BG, England; Albert Einstein Coll Med & Innovat Med Res, Towson, MD USA; Thomas Jefferson Univ, Philadelphia, PA USA; Glostrup Cty Hosp, Dept Neurol, Copenhagen, Denmark	University of London; University College London; Yeshiva University; Jefferson University; University of Copenhagen				508	LIPPINCOTT WILLIAMS & WILKINS	PHILADELPHIA	TWO COMMERCE SQ, 2001 MARKET ST, PHILADELPHIA, PA 19103 USA	0028-3878	1526-632X	MAR 25	2003	60	6	935	940	10.1212/01.WNL.0000052998.58526.A9	12654956
Lipton, RB; Stewart, WF; Diamond, S; Diamond, ML; Reed, M	Prevalence and burden of migraine in the United States: Data from the American Migraine Study II	HEADACHE	Innovat Med Res, Stamford, CT 06905 USA; Innovat Med Res, Hunt Valley, MD USA; Albert Einstein Coll Med, Dept Neurol, Bronx, NY 10467 USA; Albert Einstein Coll Med, Dept Epidemiol, Bronx, NY 10467 USA; Albert Einstein Coll Med, Dept Social Med, Bronx, NY 10467 USA; Johns Hopkins Sch Publ Hlth, Dept Epidemiol, Baltimore, MD USA; Diamond Headache Clin Ltd, Chicago, IL USA; Strateg Insights Inc, Cha…	Montefiore Medical Center; Albert Einstein College of Medicine; Yeshiva University; Yeshiva University; Montefiore Medical Center; Albert Einstein College of Medicine; Montefiore Medical Center; Albert Einstein College of Medicine; Yeshiva University; Johns Hopkins University; Johns Hopkins Bloomberg School of Public Health; Diamond Headache Clinic				1770	WILEY	HOBOKEN	111 RIVER ST, HOBOKEN 07030-5774, NJ USA	0017-8748	1526-4610	JUL-AUG	2001	41	7	646	657	10.1046/j.1526-4610.2001.041007646.x	11554952
Bigal, ME; Ashina, S; Burstein, R; Reed, ML; Buse, D; Serrano, D; Lipton, RB	Prevalence and characteristics of allodynia in headache sufferers - A population study	NEUROLOGY	[Bigal, M. E.; Ashina, S.; Buse, D.; Lipton, R. B.] Albert Einstein Coll Med, Dept Neurol, Bronx, NY 10467 USA; [Lipton, R. B.] Albert Einstein Coll Med, Dept Epidemiol & Populat Hlth, Bronx, NY 10467 USA; [Buse, D.; Lipton, R. B.] Montefiore Headache Ctr, Bronx, NY USA; [Bigal, M. E.] New England Ctr Headache, Stamford, CT USA; [Burstein, R.] Harvard Univ, Sch Med, Cambridge, MA 02138 USA; [Reed…	Yeshiva University; Montefiore Medical Center; Albert Einstein College of Medicine; Montefiore Medical Center; Albert Einstein College of Medicine; Yeshiva University; Harvard University; Merck & Company	NINDS NIH HHS [R01 NS051484, R01 NS051484-04] Funding Source: Medline	NINDS NIH HHS(United States Department of Health & Human ServicesNational Institutes of Health (NIH) - USANIH National Institute of Neurological Disorders & Stroke (NINDS))		287	LIPPINCOTT WILLIAMS & WILKINS	PHILADELPHIA	TWO COMMERCE SQ, 2001 MARKET ST, PHILADELPHIA, PA 19103 USA	0028-3878	1526-632X	APR 22	2008	70	17	1525	1533	10.1212/01.wnl.0000310645.31020.b1	18427069	Green Accepted
Abu-Arafeh, I; Razak, S; Sivaraman, B; Graham, C	Prevalence of headache and migraine in children and adolescents: a systematic review of population-based studies	DEVELOPMENTAL MEDICINE AND CHILD NEUROLOGY	[Abu-Arafeh, Ishaq; Razak, Sheik; Sivaraman, Baskaran] Stirling Royal Infirm, Dept Paediat, Stirling FK8 2AU, Scotland; [Abu-Arafeh, Ishaq] Royal Hosp Sick Children, Fraser Allander Neurosci Unit, Glasgow G3 8SJ, Lanark, Scotland; [Graham, Catriona] Univ Edinburgh, Western Gen Hosp, Wellcome Trust Clin Res Facil, Edinburgh, Midlothian, Scotland	University of Glasgow; University of Edinburgh				441	WILEY	HOBOKEN	111 RIVER ST, HOBOKEN 07030-5774, NJ USA	0012-1622	1469-8749	DEC	2010	52	12	1088	1097	10.1111/j.1469-8749.2010.03793.x	20875042
Buse, DC; Silberstein, SD; Manack, AN; Papapetropoulos, S; Lipton, RB	Psychiatric comorbidities of episodic and chronic migraine	JOURNAL OF NEUROLOGY	[Buse, Dawn C.; Lipton, Richard B.] Albert Einstein Coll Med, Dept Neurol, Bronx, NY 10467 USA; [Buse, Dawn C.; Lipton, Richard B.] Montefiore Headache Ctr, Bronx, NY USA; [Silberstein, Stephen D.] Thomas Jefferson Univ, Dept Neurol, Jefferson Headache Ctr, Philadelphia, PA 19107 USA; [Manack, Aubrey N.; Papapetropoulos, Spyros] Allergan Pharmaceut Inc, Irvine, CA USA; [Papapetropoulos, Spyros] U…	Montefiore Medical Center; Albert Einstein College of Medicine; Yeshiva University; Jefferson University; AbbVie; Allergan; University of Miami	Allergan, Inc.	Allergan, Inc.(AbbVieAllergan)	The authors thank Allergan, Inc., for funding Imprint Publication Science, New York, NY, to provide editorial support in the preparation and styling of this manuscript.	271	SPRINGER HEIDELBERG	HEIDELBERG	TIERGARTENSTRASSE 17, D-69121 HEIDELBERG, GERMANY	0340-5354	1432-1459	AUG	2013	260	8	1960	1969	10.1007/s00415-012-6725-x	23132299
Powers, SW; Patton, SR; Hommel, KA; Hershey, AD	Quality of life in childhood migraines: Clinical impact and comparison to other chronic illnesses	PEDIATRICS	Childrens Hosp, Med Ctr, Div Psychol, Cincinnati, OH 45229 USA; Childrens Hosp, Med Ctr, Div Neurol, Cincinnati, OH 45229 USA; Univ Cincinnati, Coll Med, Cincinnati, OH USA	Cincinnati Children's Hospital Medical Center; Cincinnati Children's Hospital Medical Center; University System of Ohio; University of Cincinnati				292	AMER ACAD PEDIATRICS	ELK GROVE VILLAGE	141 NORTH-WEST POINT BLVD,, ELK GROVE VILLAGE, IL 60007-1098 USA	0031-4005	1098-4275	JUL	2003	112	1	E1	E5	10.1542/peds.112.1.e1	12837897	Bronze
Ho, TW; Mannix, LK; Fan, X; Assaid, C; Furtek, C; Jones, CJ; Lines, CR; Rapoport, AM	Randomized controlled trial of an oral CGRP receptor antagonist, MK-0974, in acute treatment of migraine	NEUROLOGY	Merck Res Labs, N Wales, PA 19454 USA; Headache Associates ClinExcel Res, Cincinnati, OH USA; New England Ctr Headache, Stamford, CT USA	Merck & Company				414	LIPPINCOTT WILLIAMS & WILKINS	PHILADELPHIA	TWO COMMERCE SQ, 2001 MARKET ST, PHILADELPHIA, PA 19103 USA	0028-3878	1526-632X	APR 15	2008	70	16	1304	1312	10.1212/01.WNL.0000286940.29755.61	17914062
Kim, J; Suh, SI; Seol, H; Oh, K; Seo, WK; Yu, SW; Park, KW; Koh, SB	Regional grey matter changes in patients with migraine: a voxel-based morphometry study	CEPHALALGIA	[Kim, J. H.; Oh, K.; Seo, W-K; Yu, S-W; Park, K-W; Koh, S-B] Korea Univ, Coll Med, Med Ctr, Dept Neurol, Seoul 136705, South Korea; [Suh, S. -I; Seol, H. Y.] Korea Univ, Coll Med, Med Ctr, Dept Diagnost Radiol, Seoul 136705, South Korea	Korea University; Korea University Medicine (KU Medicine); Korea University; Korea University Medicine (KU Medicine)				274	SAGE PUBLICATIONS LTD	LONDON	1 OLIVERS YARD, 55 CITY ROAD, LONDON EC1Y 1SP, ENGLAND	0333-1024	1468-2982	JUN	2008	28	6	598	604	10.1111/j.1468-2982.2008.01550.x	18422725
Durham, PL; Cady, R; Cady, R	Regulation of calcitonin gene-related peptide secretion from trigeminal nerve cells by botulinum toxin type A: Implications for migraine therapy	HEADACHE	SW Missouri State Univ, Dept Biol, Springfield, MO 65804 USA; Headache Care Ctr, Springfield, MO USA	Missouri State University	NINDS NIH HHS [1 R 15 NS44033-01] Funding Source: Medline	NINDS NIH HHS(United States Department of Health & Human ServicesNational Institutes of Health (NIH) - USANIH National Institute of Neurological Disorders & Stroke (NINDS))		448	WILEY	HOBOKEN	111 RIVER ST, HOBOKEN 07030-5774, NJ USA	0017-8748	1526-4610	JAN	2004	44	1	35	42	10.1111/j.1526-4610.2004.04007.x	14979881	Bronze
Stewart, WF; Lipton, RB; Kolodner, K; Liberman, J; Sawyer, J	Reliability of the migraine disability assessment score in a population-based sample of headache sufferers	CEPHALALGIA	Johns Hopkins Sch Publ Hlth, Baltimore, MD USA; Albert Einstein Coll Med, Bronx, NY 10467 USA; Innovat Med Res, Towson, MD USA	Johns Hopkins University; Johns Hopkins Bloomberg School of Public Health; Yeshiva University; Montefiore Medical Center; Albert Einstein College of Medicine				433	SAGE PUBLICATIONS LTD	LONDON	1 OLIVERS YARD, 55 CITY ROAD, LONDON EC1Y 1SP, ENGLAND	0333-1024	1468-2982	MAR	1999	19	2	107	114	10.1046/j.1468-2982.1999.019002107.x	10214536	Bronze
Etminan, M; Takkouche, B; Isorna, FC; Samii, A	Risk of ischaemic stroke in people with migraine: systematic review and meta-analysis of observational studies	BMJ-BRITISH MEDICAL JOURNAL	Royal Victoria Hosp, Div Clin Epidemiol, Montreal, PQ H3A 1A1, Canada; Vancouver Hosp, Div Epidemiol, Vancouver, BC, Canada; Univ Santiago de Compostela, Dept Prevent Med, Santiago De Compostela, Spain; Univ Washington, Dept Neurol, Seattle, WA 98195 USA	McGill University; Royal Victoria Hospital; University of British Columbia; Universidade de Santiago de Compostela; University of Washington; University of Washington Seattle				467	BMJ PUBLISHING GROUP	LONDON	BRITISH MED ASSOC HOUSE, TAVISTOCK SQUARE, LONDON WC1H 9JR, ENGLAND	1756-1833		JAN 8	2005	330	7482	63	65	10.1136/bmj.38302.504063.8F	15596418	Green Published, Bronze
Sun, H; Dodick, DW; Silberstein, S; Goadsby, PJ; Reuter, U; Ashina, M; Saper, J; Cady, R; Chon, Y; Dietrich, J; Lenz, R	Safety and efficacy of AMG 334 for prevention of episodic migraine: a randomised, double-blind, placebo-controlled, phase 2 trial	LANCET NEUROLOGY	[Sun, Hong; Dietrich, Julie; Lenz, Robert] Amgen Inc, Dept Global Dev, Thousand Oaks, CA 91320 USA; [Chon, Yun] Amgen Inc, Dept Biostat, Thousand Oaks, CA USA; [Dodick, David W.] Mayo Clin, Dept Neurol, Scottsdale, AZ USA; [Silberstein, Stephen] Thomas Jefferson Univ, Dept Neurol, Philadelphia, PA 19107 USA; [Goadsby, Peter J.] Kings Coll London, Dept Neurol, NIHR Wellcome Trust Kings Clin Res Fa…	Amgen; Amgen; Mayo Clinic; Mayo Clinic Phoenix; Jefferson University; University of London; King's College London; Berlin Institute of Health; Free University of Berlin; Humboldt University of Berlin; Charite Universitatsmedizin Berlin; University of Copenhagen; Rigshospitalet; Rigshospitalet; University of Copenhagen	Amgen	Amgen(Amgen)	Amgen.	292	ELSEVIER SCIENCE INC	NEW YORK	STE 800, 230 PARK AVE, NEW YORK, NY 10169 USA	1474-4422	1474-4465	APR	2016	15	4	382	390	10.1016/S1474-4422(16)00019-3	26879279
Tepper, S; Ashina, M; Reuter, U; Brandes, JL; Dolezil, D; Silberstein, S; Winner, P; Leonardi, D; Mikol, D; Lenz, R	Safety and efficacy of erenumab for preventive treatment of chronic migraine: a randomised, double-blind, placebo-controlled phase 2 trial	LANCET NEUROLOGY	[Tepper, Stewart] Geisel Sch Med Dartmouth, Hanover, NH 03756 USA; [Ashina, Messoud] Univ Copenhagen, Rigshosp Glostrup, Dept Neurol, Glostrup, Denmark; [Reuter, Uwe] Charite, Dept Neurol, Berlin, Germany; [Dolezil, David] Dado Med Sro, Prague Headache Ctr, Prague, Czech Republic; [Brandes, Jan L.] Vanderbilt Univ, Nashville Neurosci Grp, Nashville, TN USA; [Brandes, Jan L.] Vanderbilt Univ, Dept…	Dartmouth College; University of Copenhagen; Berlin Institute of Health; Free University of Berlin; Humboldt University of Berlin; Charite Universitatsmedizin Berlin; Nashville Neuroscience Group; Vanderbilt University; Vanderbilt University; Jefferson University; Nova Southeastern University; Amgen; Amgen	Amgen	Amgen(Amgen)	Amgen.	552	ELSEVIER SCIENCE INC	NEW YORK	STE 800, 230 PARK AVE, NEW YORK, NY 10169 USA	1474-4422	1474-4465	JUN	2017	16	6	425	434	10.1016/S1474-4422(17)30083-2	28460892
Dodick, DW; Goadsby, PJ; Spierings, ELH; Scherer, JC; Sweeney, SP; Grayzel, DS	Safety and efficacy of LY2951742, a monoclonal antibody to calcitonin gene-related peptide, for the prevention of migraine: a phase 2, randomised, double-blind, placebo-controlled study	LANCET NEUROLOGY	[Dodick, David W.] Mayo Clin, Dept Neurol, Phoenix, AZ 85255 USA; [Goadsby, Peter J.] Kings Coll London, NIHR Wellcome Trust Clin Res Facil, London, England; [Goadsby, Peter J.] Univ Calif San Francisco, Dept Neurol, San Francisco, CA USA; [Spierings, Egilius L. H.] Harvard Univ, Brigham & Womens Hosp, Sch Med, Dept Neurol, Boston, MA 02115 USA; [Spierings, Egilius L. H.] Tufts Univ, Sch Dent Med…	Mayo Clinic; Mayo Clinic Phoenix; University of London; King's College London; University of California System; University of California San Francisco; Harvard University; Harvard Medical School; Brigham & Women's Hospital; Tufts University; Tufts Medical Center; Eli Lilly	Arteaus Therapeutics	Arteaus Therapeutics	Arteaus Therapeutics.	405	ELSEVIER SCIENCE INC	NEW YORK	360 PARK AVE SOUTH, NEW YORK, NY 10010-1710 USA	1474-4422	1474-4465	SEP	2014	13	9	885	892	10.1016/S1474-4422(14)70128-0	25127173
Vetvik, KG; MacGregor, EA	Sex differences in the epidemiology, clinical features, and CrossMark pathophysiology of migraine	LANCET NEUROLOGY	[Vetvik, Kjersti Grotta] Akershus Univ Hosp, Dept Neurol, Res Ctr, Lorenskog, Norway; [Vetvik, Kjersti Grotta] Akershus Univ Hosp, Head & Neck Res Grp, Res Ctr, Lorenskog, Norway; [MacGregor, E. Anne] Barts & London Queen Marys Sch Med & Dent, Blizard Inst, Ctr Neurosci & Trauma, London, England	University of Oslo; University of Oslo; University of London; Queen Mary University London	Menarini; Bayer Healthcare; Consilient Health	Menarini(Menarini Group); Bayer Healthcare(Bayer AGBayer Healthcare Pharmaceuticals); Consilient Health	EAM reports personal fees from Menarini, Bayer Healthcare, and Consilient Health; KGV has nothing to disclose.	422	ELSEVIER SCIENCE INC	NEW YORK	STE 800, 230 PARK AVE, NEW YORK, NY 10169 USA	1474-4422	1474-4465	JAN	2017	16	1	76	87	10.1016/S1474-4422(16)30293-9	27836433
Buse, DC; Loder, EW; Gorman, JA; Stewart, WF; Reed, ML; Fanning, KM; Serrano, D; Lipton, RB	Sex Differences in the Prevalence, Symptoms, and Associated Features of Migraine, Probable Migraine and Other Severe Headache: Results of the American Migraine Prevalence and Prevention (AMPP) Study	HEADACHE	[Buse, Dawn C.; Lipton, Richard B.] Albert Einstein Coll Med, Bronx, NY 10467 USA; [Buse, Dawn C.; Lipton, Richard B.] Montefiore Headache Ctr, Bronx, NY 10471 USA; [Loder, Elizabeth W.] Brigham & Womens Hosp, Boston, MA 02115 USA; [Loder, Elizabeth W.] Harvard Univ, Sch Med, Boston, MA USA; [Gorman, Jennifer A.] WL Gore & Associates, Flagstaff, AZ USA; [Stewart, Walter F.] Sutter Hlth, San Franc…	Montefiore Medical Center; Albert Einstein College of Medicine; Yeshiva University; Harvard University; Brigham & Women's Hospital; Harvard University; Harvard Medical School	McNeil-Janssen Scientific Affairs LLC, Raritan, NJ; ENDO Pharmaceuticals, Chadds Ford, PA	McNeil-Janssen Scientific Affairs LLC, Raritan, NJ; ENDO Pharmaceuticals, Chadds Ford, PA	The American Migraine Prevalence and Prevention (AMPP) Study was funded through a research grant to the National Headache Foundation from McNeil-Janssen Scientific Affairs LLC, Raritan, NJ. The AMPP database was donated by McNeil-Janssen Scientific Affairs LLC to the National Headache Foundation for use in various projects. Additional funding and support for this manuscript was provided through a…	339	WILEY	HOBOKEN	111 RIVER ST, HOBOKEN 07030-5774, NJ USA	0017-8748	1526-4610	SEP	2013	53	8	1278	1299	10.1111/head.12150	23808666
Lipton, RB; Dodick, DW; Silberstein, SD; Saper, JR; Aurora, SK; Pearlman, SH; Fischell, RE; Ruppel, PL; Goadsby, PJ	Single-pulse transcranial magnetic stimulation for acute treatment of migraine with aura: a randomised, double-blind, parallel-group, sham-controlled trial	LANCET NEUROLOGY	[Lipton, Richard B.] Albert Einstein Coll Med, Dept Neurol, Bronx, NY 10461 USA; [Lipton, Richard B.] Albert Einstein Coll Med, Dept Epidemiol, Bronx, NY 10461 USA; [Lipton, Richard B.] Albert Einstein Coll Med, Dept Populat Hlth, Bronx, NY 10461 USA; [Lipton, Richard B.] Albert Einstein Coll Med, Montefiore Headache Ctr, Bronx, NY 10461 USA; [Dodick, David W.] Mayo Clin, Dept Neurol, Phoenix, AZ…	Yeshiva University; Montefiore Medical Center; Albert Einstein College of Medicine; Montefiore Medical Center; Albert Einstein College of Medicine; Yeshiva University; Montefiore Medical Center; Albert Einstein College of Medicine; Yeshiva University; Yeshiva University; Montefiore Medical Center; Albert Einstein College of Medicine; Mayo Clinic; Mayo Clinic Phoenix; Jefferson University; Jeffers…	Neuralieve	Neuralieve	Funding Neuralieve.	293	ELSEVIER SCIENCE INC	NEW YORK	STE 800, 230 PARK AVE, NEW YORK, NY 10169 USA	1474-4422	1474-4465	APR	2010	9	4	373	380	10.1016/S1474-4422(10)70054-5	20206581
Buse, DC; Manack, A; Serrano, D; Turkel, C; Lipton, RB	Sociodemographic and comorbidity profiles of chronic migraine and episodic migraine sufferers	JOURNAL OF NEUROLOGY NEUROSURGERY AND PSYCHIATRY	[Buse, D. C.; Lipton, R. B.] Montefiore Headache Ctr, Bronx, NY 10461 USA; [Buse, D. C.; Lipton, R. B.] Albert Einstein Coll Med, Dept Neurol, Bronx, NY 10467 USA; [Manack, A.; Turkel, C.] Allergan Pharmaceut Inc, Irvine, CA 92715 USA; [Serrano, D.] Vedanta Res, Chapel Hill, NC USA; [Serrano, D.] Univ N Carolina, LL Thurstone Psychometr Lab, Chapel Hill, NC USA	Yeshiva University; Montefiore Medical Center; Albert Einstein College of Medicine; AbbVie; Allergan; University of North Carolina; University of North Carolina Chapel Hill	National Headache Foundation	National Headache Foundation	The AMPP is funded through a grant to the National Headache Foundation from Ortho McNeil-Pharmaceuticals. Additional funding for this manuscript was provided by Allergan Pharmaceuticals. CT and AM are full-time employees of Allergan Pharmaceuticals, Irvine, California.	463	BMJ PUBLISHING GROUP	LONDON	BRITISH MED ASSOC HOUSE, TAVISTOCK SQUARE, LONDON WC1H 9JR, ENGLAND	0022-3050	1468-330X	APR	2010	81	4	428	432	10.1136/jnnp.2009.192492	20164501	Bronze
Russell, MB; Ducros, A	Sporadic and familial hemiplegic migraine: pathophysiological mechanisms, clinical characteristics, diagnosis, and management	LANCET NEUROLOGY	[Russell, Michael Bjorn] Akershus Univ Hosp, Res Ctr, Head & Neck Res Grp, Oslo, Norway; [Russell, Michael Bjorn] Univ Oslo, Inst Clin Med, Oslo, Norway; [Ducros, Anne] Hop Lariboisiere, Ctr Urgences Cephalees, F-75475 Paris, France	University of Oslo; University of Oslo; Universite Paris Cite; Assistance Publique Hopitaux Paris (APHP); Hopital Universitaire Lariboisiere-Fernand-Widal - APHP	Allergan; Novartis; Almirall; AstraZeneca; GlaxoSmithKline; Merck Sharp ge Dohme; Pfizer; University of Oslo, Helse SorOst, Akershus University Hospital; Fondation Therese et Rene Planiol pour l'etude du Cerveau	Allergan(AbbVieAllergan); Novartis(Novartis); Almirall(Almirall); AstraZeneca(AstraZeneca); GlaxoSmithKline(GlaxoSmithKline); Merck Sharp ge Dohme(General Electric); Pfizer(Pfizer); University of Oslo, Helse SorOst, Akershus University Hospital; Fondation Therese et Rene Planiol pour l'etude du Cerveau	MBR has received payment for board membership and lectures from Allergan. AD has received payment for board membership from Novartis, payment for lectures from Almirall, AstraZeneca, GlaxoSmithKline, Merck Sharp ge Dohme, and Pfizer, and has received travel or accommodation and meeting expenses from Almirall and Pfizer. MBR has received grants paid to his institution (from the University of Oslo,…	272	ELSEVIER SCIENCE INC	NEW YORK	STE 800, 230 PARK AVE, NEW YORK, NY 10169 USA	1474-4422	1474-4465	MAY	2011	10	5	457	470	10.1016/S1474-4422(11)70048-5	21458376
Karatas, H; Erdener, SE; Gursoy-Ozdemir, Y; Lule, S; Eren-Koçak, E; Sen, ZD; Dalkara, T	Spreading Depression Triggers Headache by Activating Neuronal Panx1 Channels	SCIENCE	[Karatas, Hulya; Erdener, Sefik Evren; Gursoy-Ozdemir, Yasemin; Lule, Sevda; Eren-Kocak, Emine; Sen, Zumrut Duygu; Dalkara, Turgay] Hacettepe Univ, Inst Neurol Sci & Psychiat, TR-06100 Ankara, Turkey; [Karatas, Hulya; Erdener, Sefik Evren; Gursoy-Ozdemir, Yasemin; Dalkara, Turgay] Hacettepe Univ, Dept Neurol, Fac Med, TR-06100 Ankara, Turkey; [Eren-Kocak, Emine; Sen, Zumrut Duygu] Hacettepe Univ,…	Hacettepe University; Hacettepe University; Hacettepe University	Turkish Academy of Sciences; Hacettepe University Research Fund [08-D07-101-011]; Brain Research Association	Turkish Academy of Sciences(Turkish Academy of Sciences); Hacettepe University Research Fund(Hacettepe University); Brain Research Association	We are grateful to M. A. Moskowitz for helpful discussions, K. Kilic and E. Lule for their expert help with the figures, and to A. Can for his help with confocal microscopy. This work was supported by the Turkish Academy of Sciences (T. D.), Hacettepe University Research Fund 08-D07-101-011 (Y.G.-O.), and the Brain Research Association (H. K.).	402	AMER ASSOC ADVANCEMENT SCIENCE	WASHINGTON	1200 NEW YORK AVE, NW, WASHINGTON, DC 20005 USA	0036-8075	1095-9203	MAR 1	2013	339	6123	1092	1095	10.1126/science.1231897	23449592
Ayata, C; Jin, HW; Kudo, C; Dalkara, T; Moskowitz, MA	Suppression of cortical spreading depression in migraine prophylaxis	ANNALS OF NEUROLOGY	Harvard Univ, Massachusetts Gen Hosp, Sch Med, Dept Radiol,Stroke & Neurovasc Regulat Lab, Charlestown, MA 02129 USA; Harvard Univ, Massachusetts Gen Hosp, Sch Med, Dept Neurol,Stroke Serv, Charlestown, MA 02129 USA; Harvard Univ, Massachusetts Gen Hosp, Sch Med, Dept Neurol,Neurosci Intens Care Unit, Charlestown, MA 02129 USA; Hacettepe Univ, Fac Med, Dept Neurol, TR-06100 Ankara, Turkey	Harvard University; Massachusetts General Hospital; Harvard University; Massachusetts General Hospital; Harvard University; Massachusetts General Hospital; Hacettepe University	NINDS NIH HHS [P01 NS35611] Funding Source: Medline	NINDS NIH HHS(United States Department of Health & Human ServicesNational Institutes of Health (NIH) - USANIH National Institute of Neurological Disorders & Stroke (NINDS))		492	WILEY	HOBOKEN	111 RIVER ST, HOBOKEN 07030-5774, NJ USA	0364-5134	1531-8249	APR	2006	59	4	652	661	10.1002/ana.20778	16450381
Burstein, R; Cutrer, MF; Yarnitsky, D	Tbe development of cutaneous allodynia during a migraine attack - Clinical evidence for the sequential recruitment of spinal and supraspinal nociceptive neurons in migraine	BRAIN	Beth Israel Deaconess Med Ctr, Dept Anesthesia & Crit Care, Boston, MA 02215 USA; Beth Israel Deaconess Med Ctr, Dept Neurol, Boston, MA 02215 USA; Massachusetts Gen Hosp, Dept Neurol, Boston, MA 02114 USA; Harvard Univ, Sch Med, Dept Neurobiol, Boston, MA 02115 USA; Harvard Univ, Sch Med, Neurosci Program, Boston, MA 02115 USA	Harvard University; Beth Israel Deaconess Medical Center; Harvard University; Beth Israel Deaconess Medical Center; Harvard University; Massachusetts General Hospital; Harvard University; Harvard Medical School; Harvard University; Harvard Medical School	NIDCR NIH HHS [DE-10904] Funding Source: Medline; NINDS NIH HHS [NS-35611-01] Funding Source: Medline	NIDCR NIH HHS(United States Department of Health & Human ServicesNational Institutes of Health (NIH) - USANIH National Institute of Dental & Craniofacial Research (NIDCR)); NINDS NIH HHS(United States Department of Health & Human ServicesNational Institutes of Health (NIH) - USANIH National Institute of Neurological Disorders & Stroke (NINDS))		614	OXFORD UNIV PRESS	OXFORD	GREAT CLARENDON ST, OXFORD OX2 6DP, ENGLAND	0006-8950	1460-2156	AUG	2000	123		1703	1709	10.1093/brain/123.8.1703	10908199	Bronze
Marmura, MJ; Silberstein, SD; Schwedt, TJ	The Acute Treatment of Migraine in Adults: The American Headache Society Evidence Assessment of Migraine Pharmacotherapies	HEADACHE	[Marmura, Michael J.; Silberstein, Stephen D.] Thomas Jefferson Univ, Dept Neurol, Jefferson Headache Ctr, Philadelphia, PA 19107 USA; [Schwedt, Todd J.] Mayo Clin Arizona, Dept Neurol, Scottsdale, AZ USA	Jefferson University; Mayo Clinic; Mayo Clinic Phoenix	American Headache Society	American Headache Society	Supported by the American Headache Society.	426	WILEY	HOBOKEN	111 RIVER ST, HOBOKEN 07030-5774, NJ USA	0017-8748	1526-4610	JAN	2015	55	1	3	20	10.1111/head.12499	25600718
Ailani, J; Burch, RC; Robbins, MS	The American Headache Society Consensus Statement: Update on integrating new migraine treatments into clinical practice	HEADACHE	[Ailani, Jessica] Medstar Georgetown Univ Hosp, Dept Neurol, Washington, DC 20007 USA; [Burch, Rebecca C.] Harvard Med Sch, Brigham & Womens Hosp, Dept Neurol, Boston, MA 02115 USA; [Robbins, Matthew S.] Weill Cornell Med, Dept Neurol, New York, NY USA	Georgetown University; Harvard University; Brigham & Women's Hospital; Harvard Medical School; Cornell University; Weill Cornell Medicine	American Headache Society	American Headache Society	The authors gratefully acknowledge the time and effort of American Headache Society staff (Howard Rosen and Hayley Swiderski) and the patients, advocates, and leadership of the American Migraine Foundation (Rachel Koh; Ronetta Stokes; Jamie Valendy; Patti Williams; David W. Dodick, MD; Nim Lalvani, MPH; Christine Lay, MD; Deborah Henscheid Lorenz; Lawrence C. Newman, MD; Kenneth H. Shubin Stein, …	366	WILEY	HOBOKEN	111 RIVER ST, HOBOKEN 07030-5774, NJ USA	0017-8748	1526-4610	JUL	2021	61	7	1021	1039	10.1111/head.14153	34160823	Bronze
Digre, KB	The American Headache Society Position Statement On Integrating New Migraine Treatments Into Clinical Practice	HEADACHE	[Digre, Kathleen B.; Amer Headache Soc] Amer Headache Soc, 19 Mantua Rd, Mt Royal, NJ 08061 USA					421	WILEY	HOBOKEN	111 RIVER ST, HOBOKEN 07030-5774, NJ USA	0017-8748	1526-4610	JAN	2019	59	1	1	18	10.1111/head.13456	30536394	Bronze
Ducros, A; Denier, C; Joutel, A; Cecillon, M; Lescoat, C; Vahedi, K; Darcel, F; Vicaut, E; Bousser, M; Tournier-Lasserve, E	The clinical spectrum of familial hemiplegic migraine associated with mutations in a neuronal calcium channel.	NEW ENGLAND JOURNAL OF MEDICINE	Fac Med Lariboisiere, INSERM, E9921, Paris, France; Hop Lariboisiere, Dept Neurol, F-75475 Paris 10, France; Hop Lariboisiere, Genet Lab, F-75475 Paris 10, France; CHU, Dept Neurol, Rennes, France; Hop Fernand Widal, Biophys Lab, Paris, France	Institut National de la Sante et de la Recherche Medicale (Inserm); Universite Paris Cite; Assistance Publique Hopitaux Paris (APHP); Universite Paris Cite; Hopital Universitaire Lariboisiere-Fernand-Widal - APHP; Assistance Publique Hopitaux Paris (APHP); Universite Paris Cite; Hopital Universitaire Lariboisiere-Fernand-Widal - APHP; CHU Rennes; Assistance Publique Hopitaux Paris (APHP); Univers…				425	MASSACHUSETTS MEDICAL SOC	WALTHAM	WALTHAM WOODS CENTER, 860 WINTER ST,, WALTHAM, MA 02451-1413 USA	0028-4793	1533-4406	JUL 1	2001	345	1	17	U5	10.1056/NEJM200107053450103	11439943	Bronze
Linde, M; Gustavsson, A; Stovner, LJ; Steiner, TJ; Barré, J; Katsarava, Z; Lainez, JM; Lampl, C; Lantéri-Minet, M; Rastenyte, D; de la Torre, ER; Tassorelli, C; Andrée, C	The cost of headache disorders in Europe: the Eurolight project	EUROPEAN JOURNAL OF NEUROLOGY	[Linde, M.] St Olavs Univ Hosp, Norwegian Natl Headache Ctr, Dept Neurol & Clin Neurophysiol, N-7006 Trondheim, Norway; [Linde, M.; Stovner, L. J.; Steiner, T. J.] Norwegian Univ Sci & Technol, Dept Neurosci, N-7034 Trondheim, Norway; [Gustavsson, A.] I3Innovus, Stockholm, Sweden; [Steiner, T. J.; Andree, C.] Univ London Imperial Coll Sci Technol & Med, Dept Neurosci, London, England; [Barre, J.]…	Norwegian University of Science & Technology (NTNU); Norwegian University of Science & Technology (NTNU); Imperial College London; Luxembourg Institute of Health; University of Duisburg Essen; Hospital Clinic Universitari de Valencia; University of Valencia; Konventhospital Der Barmherzigen Bruder; CHU Nice; Lithuanian University of Health Sciences; University of Pavia; University of Basel	Executive Agency for Health and Consumers (EAHC); AstraZeneca; Pfizer; European Union; Medtronic; Boston Scientific; Ferrer; Servier; Association for Medical Science in Neurology; Allergan; Merck; Almirall; European Commission; GD Luxembourg	Executive Agency for Health and Consumers (EAHC); AstraZeneca(AstraZeneca); Pfizer(Pfizer); European Union(European Union (EU)); Medtronic(Medtronic); Boston Scientific(Boston Scientific); Ferrer; Servier(Servier); Association for Medical Science in Neurology; Allergan(AbbVieAllergan); Merck(Merck & Company); Almirall(Almirall); European Commission(European Union (EU)European Commission Joint Res…	The Eurolight project (http://www.eurolight-online.eu), initiated by Colette Andree (chairman and project leader) from the Research Centre for Public Health (CRP-Sante) in Luxembourg and supported by the Executive Agency for Health and Consumers (EAHC, entrusted by the European Commission), was a collaboration of 25 partners from 15 countries, including clinicians from 11 hospitals, two public bo…	524	WILEY	HOBOKEN	111 RIVER ST, HOBOKEN 07030-5774, NJ USA	1351-5101	1468-1331	MAY	2012	19	5	703	E43	10.1111/j.1468-1331.2011.03612.x	22136117
Stovner, LJ; Hagen, K; Jensen, R; Katsarava, Z; Lipton, RB; Scher, AI; Steiner, TJ; Zwart, JA	The global burden of headache: a documentation of headache prevalence and disability worldwide	CEPHALALGIA	Norwegian Univ Sci & Technol, Dept Neurosci, Norwegian Natl Headache Ctr, N-7034 Trondheim, Norway; Univ Trondheim Hosp, N-7034 Trondheim, Norway; Glostrup Univ Hosp, Danish Headache Ctr, Copenhagen, Denmark; Univ Hosp Essen, Dept Neurol, Essen, Germany; Albert Einstein Coll Med, Dept Neurol, New York, NY USA; Uniformed Serv Univ Hlth Sci, Bethesda, MD 20814 USA; Univ London Imperial Coll Sci Tec…	Norwegian University of Science & Technology (NTNU); Norwegian University of Science & Technology (NTNU); University of Copenhagen; University of Duisburg Essen; Yeshiva University; Uniformed Services University of the Health Sciences - USA; Imperial College London				1794	SAGE PUBLICATIONS LTD	LONDON	1 OLIVERS YARD, 55 CITY ROAD, LONDON EC1Y 1SP, ENGLAND	0333-1024	1468-2982	MAR	2007	27	3	193	210	10.1111/j.1468-2982.2007.01288.x	17381554
Terwindt, GM; Ferrari, MD; Tijhuis, M; Groenen, SMA; Picavet, HSJ; Launer, LJ	The impact of migraine on quality of life in the general population - The GEM study	NEUROLOGY	NIA, EDBP, NIH, Bethesda, MD 20892 USA; Natl Inst Publ Hlth, Bilthoven, Netherlands; Leiden Univ, Med Ctr, Dept Neurol, NL-2300 RA Leiden, Netherlands	National Institutes of Health (NIH) - USA; NIH National Institute on Aging (NIA); Leiden University; Leiden University Medical Center (LUMC); Leiden University - Excl LUMC				297	LIPPINCOTT WILLIAMS & WILKINS	PHILADELPHIA	TWO COMMERCE SQ, 2001 MARKET ST, PHILADELPHIA, PA 19103 USA	0028-3878	1526-632X	SEP 12	2000	55	5	624	629	10.1212/WNL.55.5.624	10980723
Bes, A; Kunkel, R; Lance, JW; Nappi, G; Pfaffenrath, V; Rose, FC; Schoenberg, BS; Soyka, D; Tfelt-Hansen, P; Welch, KMA; Wilkinson, M; Olesen, J; Bousser, MG; Diener, HC; Dodick, D; First, M; Goadsby, PJ; Göbel, H; Lainez, MJA; Lance, JW; Lipton, RB; Nappi, G; Sakai, F; Schoenen, J; Silberstein, SD; Steiner, TJ; Olesen, J; Bendtsen, L; Dodick, D; Ducros, A; Evers, S; First, M; Goadsby, PJ; Hershe…	The International Classification of Headache Disorders, 3rd edition (beta version)	CEPHALALGIA						3415	SAGE PUBLICATIONS LTD	LONDON	1 OLIVERS YARD, 55 CITY ROAD, LONDON EC1Y 1SP, ENGLAND	0333-1024	1468-2982	JUL	2013	33	9	629	808	10.1177/0333102413485658	23771276	Bronze
Neuhauser, H; Leopold, M; von Brevern, M; Arnold, G; Lempert, T	The interrelations of migraine, vertigo, and migrainous vertigo	NEUROLOGY	Humboldt Univ, Neurol Klin, Berlin, Germany	Humboldt University of Berlin				578	LIPPINCOTT WILLIAMS & WILKINS	PHILADELPHIA	TWO COMMERCE SQ, 2001 MARKET ST, PHILADELPHIA, PA 19103 USA	0028-3878	1526-632X	FEB 27	2001	56	4	436	441	10.1212/WNL.56.4.436	11222783
Schulte, LH; May, A	The migraine generator revisited: continuous scanning of the migraine cycle over 30 days and three spontaneous attacks	BRAIN	[Schulte, Laura H.; May, Arne] Univ Med Ctr Eppendorf, Ctr Med Expt, Dept Syst Neurosci, Martinistr 52, D-20246 Hamburg, Germany	University of Hamburg; University Medical Center Hamburg-Eppendorf	EU-project EuroHeadPain [602633]; German Research Foundation [SFB936/A5]	EU-project EuroHeadPain; German Research Foundation(German Research Foundation (DFG))	This work was supported by the 7th Framework EU-project EuroHeadPain (#602633) and by the German Research Foundation, SFB936/A5 to A.M.	414	OXFORD UNIV PRESS	OXFORD	GREAT CLARENDON ST, OXFORD OX2 6DP, ENGLAND	0006-8950	1460-2156	JUL	2016	139		1987	1993	10.1093/brain/aww097	27190019	Bronze
Charles, A	The pathophysiology of migraine: implications for clinical management	LANCET NEUROLOGY	[Charles, Andrew] UCLA, David Geffen Sch Med, Dept Neurol, Goldberg Migraine Program, Los Angeles, CA 90095 USA	University of California System; University of California Los Angeles; University of California Los Angeles Medical Center; David Geffen School of Medicine at UCLA	Takeda	Takeda(Takeda Pharmaceutical Company Ltd)	I have served on advisory boards for Alder BioPharmaceuticals, Biohaven, eNeura, and Eli Lilly, as a compensated consultant for Amgen, as a symposium speaker for Amgen and Eli Lilly, and received grant support from Takeda.	382	ELSEVIER SCIENCE INC	NEW YORK	STE 800, 230 PARK AVE, NEW YORK, NY 10169 USA	1474-4422	1474-4465	FEB	2018	17	2	174	182	10.1016/S1474-4422(17)30435-0	29229375
Burch, RC; Loder, S; Loder, E; Smitherman, TA	The Prevalence and Burden of Migraine and Severe Headache in the United States: Updated Statistics From Government Health Surveillance Studies	HEADACHE	[Burch, Rebecca C.] Harvard Univ, Brigham & Womens Hosp, Sch Med, Graham Headache Ctr, Boston, MA 02115 USA; [Loder, Stephen] Cambridge Hlth Alliance, Ctr Multicultural Mental Hlth Res, Cambridge, MA USA; [Loder, Elizabeth] Harvard Univ, Brigham & Womens Hosp, Sch Med, Div Headache & Pain, Boston, MA 02115 USA; [Smitherman, Todd A.] Univ Mississippi, Dept Psychol, Oxford, MS USA	Harvard University; Harvard Medical School; Brigham & Women's Hospital; Harvard University; Cambridge Health Alliance; Harvard University; Harvard Medical School; Brigham & Women's Hospital; University of Mississippi				422	WILEY-BLACKWELL	HOBOKEN	111 RIVER ST, HOBOKEN 07030-5774, NJ USA	0017-8748	1526-4610	JAN	2015	55	1	21	34	10.1111/head.12482	25600719
Yu, SY; Liu, RZ; Zhao, G; Yang, XS; Qiao, XY; Feng, JC; Fang, YN; Cao, XT; He, MW; Steiner, T	The Prevalence and Burden of Primary Headaches in China: A Population-Based Door-to-Door Survey	HEADACHE	[Yu, Shengyuan; Liu, Ruozhuo; He, Mianwang] Chinese Peoples Liberat Army Gen Hosp, Dept Neurol, Beijing 100853, Peoples R China; [Zhao, Gang] Fourth Mil Med Univ, Dept Neurol, Xian, Shaanxi Provinc, Peoples R China; [Yang, Xiaosu] Cent S Univ, Dept Neurol, Xiangya Hosp, Changsha, Hunan, Peoples R China; [Qiao, Xiangyang] Fudan Univ, Dept Neurol, Affiliated Huashan Hosp, Shanghai 200433, Peoples R…	Chinese People's Liberation Army General Hospital; Air Force Military Medical University; Central South University; Fudan University; Jilin University; Sun Yat Sen University; Chinese People's Liberation Army General Hospital; Norwegian University of Science & Technology (NTNU)	Lifting The Burden; Global Campaign against Headache; Chinese Headache Society	Lifting The Burden; Global Campaign against Headache; Chinese Headache Society	This study was supported by Lifting The Burden: the Global Campaign against Headache, and by the Chinese Headache Society. The authors are grateful for the arduous work of the neurologists, including Hua Bai, Min Chen, Xueying Guo, De'an Jiang, Weiqing Li, Jie Lin, Guohe Liu, Ying Liu, Minfang Lou, Xinming Lou, Yunwen Lou, Haidong Lv, Sha Ma, Haiyun Mei, Xia Shen, Jinping Sun, Ping Sun, FengTan, …	351	WILEY	HOBOKEN	111 RIVER ST, HOBOKEN 07030-5774, NJ USA	0017-8748	1526-4610	APR	2012	52	4	582	591	10.1111/j.1526-4610.2011.02061.x	22590713
Launer, LJ; Terwindt, GM; Ferrari, MD	The prevalence and characteristics of migraine in a population-based cohort - The GEM Study	NEUROLOGY	Natl Inst Publ Hlth & Environm, Dept Chron Dis Epidemiol, NL-3720 BA Bilthoven, Netherlands; Leiden Univ, Med Ctr, Dept Neurol, NL-2300 RA Leiden, Netherlands	Netherlands National Institute for Public Health & the Environment; Leiden University; Leiden University Medical Center (LUMC); Leiden University - Excl LUMC				446	LIPPINCOTT WILLIAMS & WILKINS	PHILADELPHIA	530 WALNUT ST, PHILADELPHIA, PA 19106-3621 USA	0028-3878		AUG 11	1999	53	3	537	542	10.1212/WNL.53.3.537	10449117
Steiner, TJ; Scher, AI; Stewart, WF; Kolodner, K; Liberman, J; Lipton, RB	The prevalence and disability burden of adult migraine in England and their relationships to age, gender and ethnicity	CEPHALALGIA	Univ London Imperial Coll Sci Technol & Med, Div Neurosci, London W6 8RP, England; NINDS, Neuroepidemiol Branch, NIH, Bethesda, MD 20892 USA; Johns Hopkins Univ, Sch Publ Hlth, Baltimore, MD USA; Innovat Med Res, Towson, MD USA; Albert Einstein Coll Med, Dept Neurol, Bronx, NY 10467 USA; Albert Einstein Coll Med, Dept Epidemiol & Social Med, Bronx, NY 10467 USA	Imperial College London; National Institutes of Health (NIH) - USA; NIH National Institute of Neurological Disorders & Stroke (NINDS); Johns Hopkins University; Montefiore Medical Center; Albert Einstein College of Medicine; Yeshiva University; Montefiore Medical Center; Albert Einstein College of Medicine; Yeshiva University				325	SAGE PUBLICATIONS LTD	LONDON	1 OLIVERS YARD, 55 CITY ROAD, LONDON EC1Y 1SP, ENGLAND	0333-1024	1468-2982	SEP	2003	23	7	519	527	10.1046/j.1468-2982.2003.00568.x	12950377
Burch, R; Rizzoli, P; Loder, E	The Prevalence and Impact of Migraine and Severe Headache in the United States: Figures and Trends From Government Health Studies	HEADACHE	[Burch, Rebecca; Rizzoli, Paul; Loder, Elizabeth] Harvard Med Sch, Brigham & Womens Hosp, Graham Headache Ctr, Boston, MA 02115 USA	Harvard University; Harvard Medical School; Brigham & Women's Hospital				352	WILEY	HOBOKEN	111 RIVER ST, HOBOKEN 07030-5774, NJ USA	0017-8748	1526-4610	APR	2018	58	4	496	505	10.1111/head.13281	29527677	Bronze
Smitherman, TA; Burch, R; Sheikh, H; Loder, E	The Prevalence, Impact, and Treatment of Migraine and Severe Headaches in the United States: A Review of Statistics From National Surveillance Studies	HEADACHE	[Smitherman, Todd A.] Univ Mississippi, Dept Psychol, Oxford, MS USA; [Burch, Rebecca; Sheikh, Huma; Loder, Elizabeth] Brigham & Womens Hosp, Div Headache & Pain, Dept Neurol, Boston, MA 02115 USA; [Burch, Rebecca; Sheikh, Huma; Loder, Elizabeth] Harvard Univ, Sch Med, Boston, MA USA	University of Mississippi; Harvard University; Brigham & Women's Hospital; Harvard University; Harvard Medical School				345	WILEY-BLACKWELL	HOBOKEN	111 RIVER ST, HOBOKEN 07030-5774, NJ USA	0017-8748		MAR	2013	53	3	427	436	10.1111/head.12074	23560278
Iyengar, S; Ossipov, MH; Johnson, KW	The role of calcitonin gene-related peptide in peripheral and central pain mechanisms including migraine	PAIN	[Iyengar, Smriti; Johnson, Kirk W.] Eli Lilly & Co, Indianapolis, IN 46285 USA; [Ossipov, Michael H.] InVentiv Hlth Clin LLC, Ann Arbor, MI USA	Eli Lilly	Eli Lilly and Company, Indianapolis, IN, USA	Eli Lilly and Company, Indianapolis, IN, USA(Eli Lilly)	Teri Tucker of inVentiv Health Clinical, LLC provided editorial assistance. This work was sponsored and funded by Eli Lilly and Company, Indianapolis, IN, USA.	423	LIPPINCOTT WILLIAMS & WILKINS	PHILADELPHIA	TWO COMMERCE SQ, 2001 MARKET ST, PHILADELPHIA, PA 19103 USA	0304-3959	1872-6623	APR	2017	158	4	543	559	10.1097/j.pain.0000000000000831	28301400	Green Published
Dreier, JP; Reiffurth, C	The Stroke-Migraine Depolarization Continuum	NEURON	[Dreier, Jens P.] Charite, Dept Neurol, D-10117 Berlin, Germany; [Dreier, Jens P.; Reiffurth, Clemens] Charite, Dept Expt Neurol, D-10117 Berlin, Germany; [Dreier, Jens P.; Reiffurth, Clemens] Charite, Ctr Stroke Res, D-10117 Berlin, Germany	Berlin Institute of Health; Free University of Berlin; Humboldt University of Berlin; Charite Universitatsmedizin Berlin; Berlin Institute of Health; Free University of Berlin; Humboldt University of Berlin; Charite Universitatsmedizin Berlin; Berlin Institute of Health; Free University of Berlin; Humboldt University of Berlin; Charite Universitatsmedizin Berlin	Deutsche Forschungsgemeinschaft (DFG) [DR 323/5-1, DR 323/6-1]; Era-Net Neuron [01EW1212]; Federal Ministry of Education and Research (BMBF) [CSB 01 EO 0801]; Bernstein Center for Computational Neuroscience (BCCN) [01GQ1001C B2]; FP7 [602150 CENTER-TBI]	Deutsche Forschungsgemeinschaft (DFG)(German Research Foundation (DFG)); Era-Net Neuron; Federal Ministry of Education and Research (BMBF)(Federal Ministry of Education & Research (BMBF)); Bernstein Center for Computational Neuroscience (BCCN); FP7	This work was supported by the following grants: Deutsche Forschungsgemeinschaft (DFG) DR 323/5-1, DFG DR 323/6-1, Era-Net Neuron 01EW1212, Federal Ministry of Education and Research (BMBF) CSB 01 EO 0801, the Bernstein Center for Computational Neuroscience (BCCN) 01GQ1001C B2, and FP7 602150 CENTER-TBI.	271	CELL PRESS	CAMBRIDGE	50 HAMPSHIRE ST, FLOOR 5, CAMBRIDGE, MA 02139 USA	0896-6273	1097-4199	MAY 20	2015	86	4	902	922	10.1016/j.neuron.2015.04.004	25996134	Bronze
May, A; Goadsby, PJ	The trigeminovascular system in humans: Pathophysiologic implications for primary headache syndromes of the neural influences on the cerebral circulation	JOURNAL OF CEREBRAL BLOOD FLOW AND METABOLISM	Univ London, Natl Hosp Neurol & Neurosurg, Inst Neurol, Dept Clin Neurol, London, England	University of London; University College London; UCL Medical School; University College London Hospitals NHS Foundation Trust	Wellcome Trust Funding Source: Medline	Wellcome Trust(Wellcome Trust)		450	SAGE PUBLICATIONS INC	THOUSAND OAKS	2455 TELLER RD, THOUSAND OAKS, CA 91320 USA	0271-678X	1559-7016	FEB	1999	19	2	115	127	10.1097/00004647-199902000-00001	10027765	Bronze
Kelman, L	The triggers or precipitants of the acute migraine attack	CEPHALALGIA	Headache Ctr Atlanta, Atlanta, GA 30342 USA					627	SAGE PUBLICATIONS LTD	LONDON	1 OLIVERS YARD, 55 CITY ROAD, LONDON EC1Y 1SP, ENGLAND	0333-1024	1468-2982	MAY	2007	27	5	394	402	10.1111/j.1468-2982.2007.01303.x	17403039	Bronze
Brandes, JL; Saper, JR; Diamond, M; Couch, JR; Lewis, DW; Schmitt, J; Neto, W; Schwabe, S; Jacobs, D	Topiramate for migraine prevention - A randomized controlled trial	JAMA-JOURNAL OF THE AMERICAN MEDICAL ASSOCIATION	Nashville Neurosci Grp, Nashville, TN 37203 USA; Michigan Head Pain & Neurol Inst, Ann Arbor, MI USA; Diamond Headache Clin Ltd, Chicago, IL USA; Univ Oklahoma, Hlth Sci Ctr, Oklahoma City, OK USA; Childrens Hosp Kings Daughters, Norfolk, VA USA; Johnson & Johnson Pharmaceut Res & Dev, Raritan, NJ USA	Nashville Neuroscience Group; Diamond Headache Clinic; University of Oklahoma System; University of Oklahoma Health Sciences Center; Johnson & Johnson; Johnson & Johnson USA				561	AMER MEDICAL ASSOC	CHICAGO	330 N WABASH AVE, STE 39300, CHICAGO, IL 60611-5885 USA	0098-7484	1538-3598	FEB 25	2004	291	8	965	973	10.1001/jama.291.8.965	14982912
Silberstein, SD; Neto, W; Schmitt, J; Jacobs, D	Topiramate in migraine prevention - Results of a large controlled trial	ARCHIVES OF NEUROLOGY	Thomas Jefferson Univ Hosp, Jefferson Headache Ctr, Philadelphia, PA 19107 USA; Johnson & Johnson Pharmaceut Res & Dev LLC, Raritan, NJ USA	Jefferson University; Johnson & Johnson; Johnson & Johnson USA				459	AMER MEDICAL ASSOC	CHICAGO	515 N STATE ST, CHICAGO, IL 60610 USA	0003-9942		APR	2004	61	4	490	495	10.1001/archneur.61.4.490	15096395
Diener, HC; Tfelt-Hansen, P; Dahlöf, C; Láinez, MJA; Sandrini, G; Wang, SJ; Neto, W; Vijapurkar, U; Doyle, A; Jacobs, D	Topiramate in migraine prophylaxis -: Results from a placebo-controlled trial with propranolol as an active control	JOURNAL OF NEUROLOGY	Univ Essen Gesamthsch, Dept Neurol, D-45122 Essen, Germany; Univ Copenhagen, Glostrup Hosp, Dept Neurol, Glostrup, Denmark; Gothenburg Migraine Clin, Gothenburg, Sweden; Univ Valencia, Hosp Clin Univ, Dept Neurol, Valencia, Spain; Univ Pavia, IRC C Mondino Fdn, Headache Ctr, I-27100 Pavia, Italy; Taipei Vet Gen Hosp, Neurol Inst, Taipei, Taiwan; Natl Yang Ming Univ, Sch Med, Taipei 112, Taiwan; J…	University of Duisburg Essen; University of Copenhagen; Hospital Clinic Universitari de Valencia; University of Valencia; University of Pavia; Taipei Veterans General Hospital; National Yang Ming Chiao Tung University; Johnson & Johnson; Johnson & Johnson USA				315	SPRINGER HEIDELBERG	HEIDELBERG	TIERGARTENSTRASSE 17, D-69121 HEIDELBERG, GERMANY	0340-5354	1432-1459	AUG	2004	251	8	943	950	10.1007/s00415-004-0464-6	15316798
Diener, HC; Bussone, G; Van Oene, JC; Lahaye, M; Schwalen, S; Goadsby, PJ	Topiramate reduces headache days in chronic migraine: a randomized, double-blind, placebo-controlled study	CEPHALALGIA	Inst Neurol, London WC1N 3BG, England; Univ Duisburg, Dept Neurol, Essen, Germany; C Besta Neurol Inst, Dept Neurol, Milan, Italy; Janssen Cilag EMEA, Tilburg, Netherlands; Janssen Cilag EMEA, Neuss, Germany; Univ Calif San Francisco, Dept Neurol, San Francisco, CA 94143 USA	University of London; University College London; University of Duisburg Essen; Johnson & Johnson; Johnson & Johnson; University of California System; University of California San Francisco				435	SAGE PUBLICATIONS LTD	LONDON	1 OLIVERS YARD, 55 CITY ROAD, LONDON EC1Y 1SP, ENGLAND	0333-1024	1468-2982	JUL	2007	27	7	814	823	10.1111/j.1468-2982.2007.01326.x	17441971	Bronze
Ferrari, MD; Goadsby, PJ; Roon, KI; Lipton, RB	Triptans (serotonin, 5-HT1B/1D agonists) in migraine:: detailed results and methods of a meta-analysis of 53 trials	CEPHALALGIA	Leiden Univ, Dept Neurol, Med Ctr, NL-2300 RC Leiden, Netherlands; Natl Hosp Neurol & Neurosurg, Inst Neurol, London WC1N 3BG, England; Albert Einstein Coll Med, Dept Neurol, New York, NY USA; Albert Einstein Coll Med, Dept Epidemiol & Social Med, New York, NY USA; Montefiore Headache Unit, New York, NY USA; Innovat Med Res Inc, Stamford, CT USA	Leiden University; Leiden University Medical Center (LUMC); Leiden University - Excl LUMC; University of London; University College London; UCL Medical School; University College London Hospitals NHS Foundation Trust; Yeshiva University; Yeshiva University				477	SAGE PUBLICATIONS LTD	LONDON	1 OLIVERS YARD, 55 CITY ROAD, LONDON EC1Y 1SP, ENGLAND	0333-1024	1468-2982	OCT	2002	22	8	633	658	10.1046/j.1468-2982.2002.00404.x	12383060
Tfelt-Hansen, P; De Vries, P; Saxena, PR	Triptans in migraine - A comparative review of pharmacology, pharmacokinetics and efficacy	DRUGS	Univ Copenhagen, Glostrup Hosp, Dept Neurol, DK-2600 Glostrup, Denmark; Erasmus Univ, Med Ctr, EMRC, Dutch Migraine Res Grp, Rotterdam, Netherlands; Erasmus Univ, Med Ctr, EMRC, Cardiovasc Res Inst, Rotterdam, Netherlands	University of Copenhagen; Erasmus University Rotterdam; Erasmus MC; Erasmus University Rotterdam; Erasmus MC; Erasmus MC Cardiovascular Institute				440	ADIS INT LTD	NORTHCOTE	5 THE WAREHOUSE WAY, NORTHCOTE 0627, AUCKLAND, NEW ZEALAND	0012-6667	1179-1950	DEC	2000	60	6	1259	1287	10.2165/00003495-200060060-00003	11152011
Borsook, D; Maleki, N; Becerra, L; McEwen, B	Understanding Migraine through the Lens of Maladaptive Stress Responses: A Model Disease of Allostatic Load	NEURON	[Borsook, David; Maleki, Nasim; Becerra, Lino] Harvard Univ, Sch Med, Ctr Pain & Brain, McLean Hosp, Boston, MA 02115 USA; [Borsook, David; Maleki, Nasim; Becerra, Lino] Harvard Univ, Sch Med, Ctr Pain & Brain, Massachusetts Gen Hosp, Boston, MA 02115 USA; [Borsook, David; Maleki, Nasim; Becerra, Lino] Harvard Univ, Sch Med, Ctr Pain & Brain, Childrens Hosp, Boston, MA 02115 USA; [McEwen, Bruce] …	Harvard University; McLean Hospital; Harvard Medical School; Harvard University; Massachusetts General Hospital; Harvard Medical School; Harvard University; Harvard Medical School; Boston Children's Hospital; Rockefeller University	National Institutes of Health, NINDS [K24 NS064050, R01 NS073997]; Louis Herlands Fund for Pain Research	National Institutes of Health, NINDS(United States Department of Health & Human ServicesNational Institutes of Health (NIH) - USANIH National Institute of Neurological Disorders & Stroke (NINDS)); Louis Herlands Fund for Pain Research	The work was supported in part by a grant from the National Institutes of Health (K24 NS064050 and R01 NS073997, NINDS) to D.B. and the Louis Herlands Fund for Pain Research (D.B., L.B.).	278	CELL PRESS	CAMBRIDGE	50 HAMPSHIRE ST, FLOOR 5, CAMBRIDGE, MA 02139 USA	0896-6273	1097-4199	JAN 26	2012	73	2	219	234	10.1016/j.neuron.2012.01.001	22284178	Bronze
Turner-Bowker, DM; Bayliss, MS; Ware, JE; Kosinski, M	Usefulness of the SF-8™ Health Survey for comparing the impact of migraine and other conditions	QUALITY OF LIFE RESEARCH	QualityMetr Inc, Lincoln, RI 02865 USA; Hlth Assessment Lab, Waltham, MA USA					292	SPRINGER	DORDRECHT	VAN GODEWIJCKSTRAAT 30, 3311 GZ DORDRECHT, NETHERLANDS	0962-9343	1573-2649	DEC	2003	12	8	1003	1012	10.1023/A:1026179517081	14651418
Yang, M; Rendas-Baum, R; Varon, SF; Kosinski, M	Validation of the Headache Impact Test (HIT-6™) across episodic and chronic migraine	CEPHALALGIA	[Yang, Min; Rendas-Baum, Regina; Kosinski, Mark] QualityMetric Inc, Lincoln, RI 02865 USA; [Varon, Sepideh F.] Allergan Pharmaceut Inc, Irvine, CA USA	Quality Metric Inc.; AbbVie; Allergan				369	SAGE PUBLICATIONS LTD	LONDON	1 OLIVERS YARD, 55 CITY ROAD, LONDON EC1Y 1SP, ENGLAND	0333-1024	1468-2982	FEB	2011	31	3	357	367	10.1177/0333102410379890	20819842	hybrid, Green Published
Stewart, WF; Lipton, RB; Kolodner, KB; Sawyer, J; Lee, C; Liberman, JN	Validity of the Migraine Disability Assessment (MIDAS) score in comparison to a diary-based measure in a population sample of migraine sufferers	PAIN	Johns Hopkins Sch Hyg & Publ Hlth, Dept Epidemiol, Baltimore, MD 21205 USA; Innovat Med Res Inc, Towson, MD 21285 USA; Albert Einstein Coll Med, Dept Neurol, Bronx, NY 10467 USA; Montefiore Med Ctr, Headache Unit, Bronx, NY 10467 USA; Albert Einstein Coll Med, Dept Epidemiol & Social Med, Bronx, NY 10467 USA; Zeneca Pharmaceut, Macclesfield, Cheshire, England	Johns Hopkins University; Yeshiva University; Montefiore Medical Center; Albert Einstein College of Medicine; Montefiore Medical Center; Albert Einstein College of Medicine; Yeshiva University; Montefiore Medical Center; Albert Einstein College of Medicine				416	LIPPINCOTT WILLIAMS & WILKINS	PHILADELPHIA	TWO COMMERCE SQ, 2001 MARKET ST, PHILADELPHIA, PA 19103 USA	0304-3959	1872-6623	OCT	2000	88	1	41	52	10.1016/S0304-3959(00)00305-5	11098098
Lempert, T; Olesen, J; Furman, J; Waterston, J; Seemungal, B; Carey, J; Bisdorff, A; Versino, M; Evers, S; Newman-Toker, D	Vestibular migraine: Diagnostic criteria	JOURNAL OF VESTIBULAR RESEARCH-EQUILIBRIUM & ORIENTATION	[Lempert, Thomas] Schlosspk Klin, Dept Neurol, Berlin, Germany; [Olesen, Jes] Univ Copenhagen, Dept Neurol, Copenhagen, Denmark; [Olesen, Jes] Univ Copenhagen, Danish Headache Ctr, Copenhagen, Denmark; [Furman, Joseph] Univ Pittsburgh, Dept Otolaryngol, Pittsburgh, PA 15260 USA; [Furman, Joseph] Univ Pittsburgh, Dept Neurol, Pittsburgh, PA 15260 USA; [Waterston, John] Alfred Hosp, Monash Univ Dep…	University of Copenhagen; University of Copenhagen; Pennsylvania Commonwealth System of Higher Education (PCSHE); University of Pittsburgh; Pennsylvania Commonwealth System of Higher Education (PCSHE); University of Pittsburgh; Florey Institute of Neuroscience & Mental Health; Florey Institute of Neuroscience & Mental Health; Imperial College London; Johns Hopkins University; University of Pavia;…	Barany Society; Neuro+ Berlin	Barany Society; Neuro+ Berlin	This work was supported by travelling grants from the Barany Society and from Neuro+ Berlin, a nonprofit association for neurological research. Thomas Lempert wishes to thank Hanne Neuhauser, Andrea Radtke and Michael von Brevern for many fruitful discussions on the classification of vestibular migraine.	712	IOS PRESS	AMSTERDAM	NIEUWE HEMWEG 6B, 1013 BG AMSTERDAM, NETHERLANDS	0957-4271	1878-6464		2012	22	4	167	172	10.3233/VES-2012-0453	23142830	Bronze
Valfrè, W; Rainero, I; Bergui, M; Pinessi, L	Voxel-based morphometry reveals gray matter abnormalities in migraine	HEADACHE	[Valfre, Walter; Rainero, Innocenzo; Pinessi, Lorenzo] Univ Turin, Headache Ctr, Dept Neurosci, I-10126 Turin, Italy; [Bergui, Mauro] Univ Turin, Dept Neurosci, I-10124 Turin, Italy	University of Turin; University of Turin				289	WILEY	HOBOKEN	111 RIVER ST, HOBOKEN 07030-5774, NJ USA	0017-8748	1526-4610	JAN	2008	48	1	109	117	10.1111/j.1526-4610.2007.00723.x	18184293	Bronze
